# Supplementary material for: Integrating Multi-omics Data to Dissect Mechanisms of DNA repair Dysregulation in Breast Cancer
Source: Sci Rep. 2016 Sep 26;6:34000. doi: 10.1038/srep34000 (PMC5036051; doi:10.1038/srep34000)
Supplement: Supplementary Table S1 [file srep34000-s2.xls]

## Sheet: Title page
ONLINE DATA SUPPLEMENT
Integrating Multi-omics Data to Dissect Mechanisms of DNA repair Dysregulation in Breast Cancer
Chao Liu1, Florian Rohart2, Peter T. Simpson3, Kum Kum Khanna4, Mark A. Ragan1* and Kim-Anh Lê Cao2*
1Institute for Molecular Bioscience, The University of Queensland, St. Lucia, QLD 4067, Australia
2Diamantina Institute, The University of Queensland, Woolloongabba, QLD 4102, Australia
3UQ Centre for Clinical Research and School of Medicine, The University of Queensland, Herston, QLD 4101, Australia
4QIMR-Berghofer Medical Research Institute, Herston, Brisbane, QLD 4006, Australia
* Joint corresponding authors:
Kim-Anh Lê Cao, Diamantina Institute, The University of Queensland, 37 Kent Street, Woolloongabba, QLD 4102, Australia. Tel: +61 7 3443 7069; Fax: +61 7 3443 6966; Email: k.lecao@uq.edu.au
Mark A. Ragan, Institute for Molecular Bioscience, The University of Queensland, 306 Carmody Rd, St. Lucia, QLD 4067, Australia. Tel.: +61 7 3346 2616; Fax: +61 7 3346 2101; E-mail: m.ragan@uq.edu.au

## Sheet: Table S1
Supplementary Table S1. Manually curated component genes for each DNA repair pathway.
NHEJ	HR	NER	BER	MMR	FA
APLF	ATM	CCNH	APEX1	EXO1	APITD1
APTX	ATRX	CDK7	FEN1	LIG1	BRCA1
DCLRE1C	BABAM1	CETN2	LIG1	MLH1	BRCA2
LIG4	BARD1	DDB1	LIG3	MSH2	BRIP1
NHEJ1	BLM	DDB2	MBD4	MSH3	C17orf70
PNKP	BRCA1	EP300	MPG	MSH6	C19orf40
POLL	BRCA2	ERCC1	MUTYH	PCNA	EME1
POLM	BRCC3	ERCC2	NEIL1	PMS2	ERCC1
PRKDC	BRE	ERCC3	NEIL2	POLD1	ERCC4
WRN	CHD4	ERCC4	NEIL3	POLD2	FAN1
XRCC4	CSNK2A1	ERCC5	NTHL1	POLD3	FANCA
XRCC5	CSNK2A2	ERCC6	OGG1	POLD4	FANCB
XRCC6	CSNK2B	ERCC8	PARP1	RFC1	FANCC
PARP3	DNA2	GTF2H1	PCNA	RFC2	FANCD2
TP53BP1	EME1	GTF2H2	POLB	RFC3	FANCE
RIF1	ERCC1	GTF2H3	POLD1	RFC4	FANCF
BRCA1	ERCC4	GTF2H4	POLD2	RFC5	FANCG
LIG1	EXO1	GTF2H5	POLD3	RPA1	FANCI
LIG3	FAM175A	HMGN1	POLD4	RPA2	FANCL
MRE11A	GEN1	LIG1	POLE	RPA3	FANCM
NBN	H2AFX	LIG3	POLE2	RPA4	MAD2L2
PARP1	HERC2	MNAT1	POLE3	PMS1	MUS81
RAD50	KAT5	PCNA	POLE4	MLH3	PALB2
RBBP8	LIG3	POLD1	SMUG1	SSBP1	PCNA
XRCC1	MDC1	POLD2	TDG		RAD51C
	MRE11A	POLD3	UNG		REV1
	MUS81	POLD4	XRCC1		REV3L
	NBN	POLE	APEX2		SLX4
	NABP1	POLE2	POLL		STRA13
	NABP2	POLE3	HMGB1		USP1
	OTUB1	POLE4	BRCA1		WDR48
	PALB2	POLK
	PARPBP	POLR2A
	PCNA	POLR2B
	PIAS1	POLR2C
	PIAS4	POLR2D
	POLD1	POLR2E
	POLD2	POLR2F
	POLD3	POLR2G
	POLD4	POLR2H
	POLH	POLR2I
	RAD50	POLR2J
	RAD51	POLR2K
	RAD51AP1	POLR2L
	RAD51B	RAD23B
	RAD51C	RFC1
	RAD51D	RFC2
	RAD52	RFC3
	RAD54B	RFC4
	RAD54L	RFC5
	RAD54L2	RPA1
	RBBP8	RPA2
	RMI1	RPA3
	RMI2	RPA4
	RNF168	TCEA1
	RNF20	TCEA2
	RNF40	TCEA3
	RNF8	XAB2
	RPA1	XPA
	RPA2	XPC
	RPA3	RBX1
	RPA4	CUL4B
	RTEL1	CUL4A
	SHFM1	RAD23A
	SLX1A	GTF2H2C_2
	SLX1B	GTF2H2C
	SLX4
	TOP3A
	TOP3B
	TRIP12
	UBE2N
	UBR5
	UIMC1
	USP3
	XRCC2
	XRCC3
	BRIP1
	ZNF365
	PSIP1
	PARP1
	TP53BP1
	RIF1
