# Supplementary material for: Integrating Multi-omics Data to Dissect Mechanisms of DNA repair Dysregulation in Breast Cancer
Source: Sci Rep. 2016 Sep 26;6:34000. doi: 10.1038/srep34000 (PMC5036051; doi:10.1038/srep34000)
Supplement: Supplementary Table S2 [file srep34000-s3.xls]

## Sheet: Title page
ONLINE DATA SUPPLEMENT
Integrating Multi-omics Data to Dissect Mechanisms of DNA repair Dysregulation in Breast Cancer
Chao Liu1, Florian Rohart2, Peter T. Simpson3, Kum Kum Khanna4, Mark A. Ragan1* and Kim-Anh Lê Cao2*
1Institute for Molecular Bioscience, The University of Queensland, St. Lucia, QLD 4067, Australia
2Diamantina Institute, The University of Queensland, Woolloongabba, QLD 4102, Australia
3UQ Centre for Clinical Research and School of Medicine, The University of Queensland, Herston, QLD 4101, Australia
4QIMR-Berghofer Medical Research Institute, Herston, Brisbane, QLD 4006, Australia
* Joint corresponding authors:
Kim-Anh Lê Cao, Diamantina Institute, The University of Queensland, 37 Kent Street, Woolloongabba, QLD 4102, Australia. Tel: +61 7 3443 7069; Fax: +61 7 3443 6966; Email: k.lecao@uq.edu.au
Mark A. Ragan, Institute for Molecular Bioscience, The University of Queensland, 306 Carmody Rd, St. Lucia, QLD 4067, Australia. Tel.: +61 7 3346 2616; Fax: +61 7 3346 2101; E-mail: m.ragan@uq.edu.au

## Sheet: Table S2
Supplementary Table S2. DNA repair genes differentially expressed between normal and tumour TCGA breast samples.
	logFC	AveExpr	t	P.Value	adj.P.Val	B
EXO1	3.54795	7.28374	25.6012	2.02e-115	3.42e-113	252.723
NEIL3	3.38488	5.26214	25.2552	6.05e-113	5.11e-111	247.041
RAD51	2.54105	7.05319	23.7623	2.2e-102	1.24e-100	222.806
RAD54L	2.99129	6.7344	23.4206	5.35e-100	2.26e-98	217.33
FANCI	1.77901	9.65686	20.9706	2.71e-83	9.18e-82	179
EME1	2.28955	5.99571	20.1026	1.43e-77	4.04e-76	165.873
PARP1	1.07137	12.3635	19.9493	1.43e-76	3.45e-75	163.583
H2AFX	1.70992	9.31586	19.4306	3.2e-73	6.76e-72	155.899
POLE2	1.73582	6.29779	19.1493	2.01e-71	3.77e-70	151.775
RAD51AP1	2.05134	7.40272	19.0518	8.38e-71	1.42e-69	150.353
PCNA	1.228	11.0978	18.6599	2.5e-68	3.85e-67	144.677
FEN1	1.40362	9.51087	18.5072	2.27e-67	3.2e-66	142.482
FANCD2	1.45948	8.54013	17.5457	1.91e-61	2.48e-60	128.899
DNA2	1.61711	7.0471	17.21	2.02e-59	2.44e-58	124.256
LIG1	1.1319	9.53024	17.1305	6.06e-59	6.82e-58	123.165
FANCA	2.057	7.47892	16.9874	4.33e-58	4.58e-57	121.206
POLR2H	0.959317	9.74129	16.9533	6.91e-58	6.87e-57	120.741
BLM	1.81562	7.14608	16.6752	3.05e-56	2.87e-55	116.971
RFC2	0.906079	9.43498	16.0583	1.19e-52	1.05e-51	108.747
HMGN1	0.849744	11.8773	16.0276	1.78e-52	1.5e-51	108.342
RAD54B	1.54341	7.20345	15.7283	9.09e-51	7.32e-50	104.429
FANCF	0.875999	9.04973	15.6278	3.37e-50	2.59e-49	103.126
REV1	-0.598971	9.38433	-15.2525	4.28e-48	3.15e-47	98.3065
RMI1	1.01875	8.55998	15.1867	9.93e-48	6.99e-47	97.47
REV3L	-1.20943	9.24221	-15.0355	6.8e-47	4.6e-46	95.5568
RNF40	0.670226	11.464	14.8098	1.17e-45	7.62e-45	92.7251
XRCC2	1.52701	5.96876	14.2622	1.04e-42	6.5e-42	85.9776
APITD1	0.80037	7.88656	14.0981	7.67e-42	4.63e-41	83.9899
RFC4	1.00932	8.5341	13.5237	7.37e-39	4.29e-38	77.1655
RPA3	0.74179	8.43235	13.3659	4.69e-38	2.64e-37	75.326
BRIP1	1.85368	6.56264	13.235	2.15e-37	1.17e-36	73.8131
LIG3	0.796537	9.68738	13.1278	7.43e-37	3.92e-36	72.5824
GEN1	0.910265	8.35026	13.0313	2.25e-36	1.15e-35	71.4809
OTUB1	0.617924	10.7862	12.8538	1.71e-35	8.48e-35	69.47
CSNK2A2	-0.667522	8.76807	-12.6987	9.84e-35	4.75e-34	67.7302
NHEJ1	-0.543971	7.71511	-12.2538	1.37e-32	6.44e-32	62.8289
CHD4	0.414272	12.7329	12.1421	4.64e-32	2.12e-31	61.6196
PIAS4	0.613617	8.41502	11.9231	4.93e-31	2.19e-30	59.2744
FAM175A	-0.714966	7.86101	-11.8596	9.73e-31	4.11e-30	58.6003
POLD1	0.934243	8.74054	11.8596	9.74e-31	4.11e-30	58.5997
FANCG	0.714401	8.51103	11.7655	2.65e-30	1.09e-29	57.6071
NTHL1	1.09675	8.05516	11.5607	2.29e-29	9.22e-29	55.4667
CDK7	0.535644	9.012	11.0518	4.3e-27	1.69e-26	50.2782
BRCA2	1.29096	7.05139	10.9149	1.7e-26	6.54e-26	48.9147
POLR2K	0.688701	10.182	10.7737	6.93e-26	2.6e-25	47.5234
POLE	0.579558	9.91276	10.4424	1.77e-24	6.48e-24	44.317
MAD2L2	0.783655	8.91619	10.4201	2.19e-24	7.87e-24	44.1046
PNKP	0.713817	8.78516	10.4037	2.56e-24	9.02e-24	43.9483
POLD2	0.612123	10.8193	10.2793	8.43e-24	2.91e-23	42.7695
APLF	-1.01616	5.82298	-10.2182	1.51e-23	5.09e-23	42.1949
POLR2G	0.493061	10.0673	10.1851	2.06e-23	6.83e-23	41.8839
ERCC5	-0.474493	10.1774	-10.1457	2.99e-23	9.71e-23	41.5165
MPG	0.777061	9.58971	10.1188	3.85e-23	1.23e-22	41.2662
XPA	-0.48666	7.92115	-10.0657	6.34e-23	1.98e-22	40.7724
POLD4	0.800084	10.1531	10.0409	7.99e-23	2.46e-22	40.543
SHFM1	0.67809	10.5368	9.95048	1.85e-22	5.6e-22	39.7105
RBX1	0.559218	9.84949	9.83991	5.15e-22	1.53e-21	38.7008
ATM	-0.724819	9.85584	-9.65793	2.7e-21	7.88e-21	37.0601
POLB	0.772542	9.14148	9.64896	2.93e-21	8.4e-21	36.9799
HERC2	-0.549298	10.5042	-9.6292	3.51e-21	9.88e-21	36.8034
WDR48	-0.422265	10.0802	-9.59569	4.74e-21	1.31e-20	36.505
SSBP1	0.488956	10.1929	9.48162	1.32e-20	3.59e-20	35.4954
UBE2N	0.419683	10.9428	9.43971	1.91e-20	5.13e-20	35.1271
CSNK2B	0.47201	11.4083	9.39857	2.75e-20	7.27e-20	34.767
POLR2J	0.586037	9.78718	9.36609	3.67e-20	9.53e-20	34.4835
APTX	0.422377	9.26791	9.33993	4.62e-20	1.18e-19	34.2559
GTF2H1	-0.369913	9.6589	-9.3254	5.25e-20	1.32e-19	34.1297
XPC	-0.459047	10.0996	-9.22292	1.29e-19	3.19e-19	33.2445
POLE3	0.387551	10.6576	9.22013	1.32e-19	3.23e-19	33.2205
WRN	-0.643949	8.40719	-8.83729	3.47e-18	8.39e-18	29.9896
RFC5	0.482452	8.55602	8.73794	7.97e-18	1.9e-17	29.1707
RFC3	0.606223	8.51778	8.65328	1.61e-17	3.77e-17	28.4794
SMUG1	0.450757	9.16837	8.33016	2.21e-16	5.11e-16	25.8953
POLR2I	0.535905	8.91831	8.3256	2.29e-16	5.23e-16	25.8595
XRCC1	0.411818	9.70558	8.27725	3.36e-16	7.58e-16	25.4806
PARP3	-0.646131	8.66014	-8.2754	3.41e-16	7.59e-16	25.4661
CCNH	-0.400723	9.00101	-8.05666	1.9e-15	4.17e-15	23.7766
PALB2	0.398864	8.6415	7.97881	3.46e-15	7.5e-15	23.1851
XRCC3	0.556337	7.82704	7.8166	1.19e-14	2.55e-14	21.9692
PIAS1	-0.431008	8.59525	-7.72872	2.31e-14	4.87e-14	21.3198
BRCA1	0.777201	8.32952	7.65894	3.88e-14	8.09e-14	20.8089
MSH6	0.42471	10.7411	7.53927	9.36e-14	1.93e-13	19.9427
POLR2D	0.331333	9.09892	7.38752	2.81e-13	5.73e-13	18.8619
TDG	0.381894	8.92482	7.38158	2.94e-13	5.91e-13	18.82
UIMC1	-0.26922	8.69682	-7.30059	5.24e-13	1.04e-12	18.2518
GTF2H4	0.34935	8.70827	7.26948	6.54e-13	1.28e-12	18.0351
MBD4	0.278898	9.7866	7.23185	8.53e-13	1.66e-12	17.7741
RFC1	-0.337429	10.4493	-7.12912	1.75e-12	3.36e-12	17.0678
RAD54L2	-0.792803	7.35248	-7.05624	2.9e-12	5.51e-12	16.5724
FANCC	0.423837	8.15636	6.99285	4.49e-12	8.43e-12	16.1453
TCEA3	0.718948	9.92281	6.89713	8.61e-12	1.6e-11	15.5071
DDB2	-0.418753	8.77409	-6.82615	1.39e-11	2.55e-11	15.0391
LIG4	-0.441643	8.02864	-6.76453	2.1e-11	3.81e-11	14.6364
RTEL1	0.476334	8.57083	6.61935	5.45e-11	9.81e-11	13.7011
RAD52	-0.392615	6.93629	-6.58975	6.61e-11	1.18e-10	13.5128
MRE11A	-0.408282	8.86498	-6.50509	1.14e-10	2.01e-10	12.9783
ERCC8	-0.280966	7.23195	-6.43619	1.78e-10	3.09e-10	12.548
MSH2	0.387896	9.85244	6.25775	5.45e-10	9.39e-10	11.4537
UNG	0.350356	10.0815	6.22433	6.7e-10	1.14e-09	11.2519
MLH3	-0.290536	8.8215	-6.16827	9.46e-10	1.6e-09	10.9158
CSNK2A1	0.30779	10.4942	6.14818	1.07e-09	1.79e-09	10.796
PSIP1	-0.474639	10.0986	-5.99044	2.77e-09	4.59e-09	9.86835
PRKDC	0.481609	12.4676	5.77423	9.87e-09	1.62e-08	8.6337
XRCC4	0.269214	6.91632	5.66562	1.84e-08	2.99e-08	8.02966
DDB1	0.239457	12.6862	5.66118	1.88e-08	3.03e-08	8.00519
APEX1	0.241762	11.5738	5.51726	4.23e-08	6.74e-08	7.22214
TCEA1	0.304772	10.7524	5.48272	5.12e-08	8.08e-08	7.03706
MSH3	-0.306746	8.93201	-5.47282	5.4e-08	8.45e-08	6.98425
POLM	0.296678	8.66917	5.45155	6.07e-08	9.41e-08	6.87103
PMS1	-0.241695	8.29213	-5.42154	7.16e-08	1.1e-07	6.71194
XRCC5	0.196644	12.9304	5.41057	7.6e-08	1.16e-07	6.65406
MUS81	0.282453	8.91155	5.38559	8.7e-08	1.31e-07	6.52253
PMS2	0.208756	9.50162	5.32935	1.18e-07	1.76e-07	6.22863
BARD1	0.711136	6.70015	5.27242	1.6e-07	2.37e-07	5.93407
RIF1	-0.487044	9.73232	-5.00719	6.36e-07	9.35e-07	4.60175
RAD23A	0.250957	11.2565	4.87058	1.26e-06	1.84e-06	3.94122
EP300	-0.312595	11.2049	-4.70777	2.8e-06	4.04e-06	3.177
ERCC2	0.242278	8.57471	4.56342	5.56e-06	7.96e-06	2.52031
POLH	0.232241	9.44355	4.46539	8.76e-06	1.24e-05	2.08561
RPA1	-0.179425	11.0271	-4.14051	3.71e-05	5.23e-05	0.710417
FANCL	0.25916	8.35616	4.05733	5.29e-05	7.39e-05	0.374488
MUTYH	0.301344	7.23115	4.05507	5.34e-05	7.4e-05	0.365464
NBN	0.252721	10.9656	4.03863	5.72e-05	7.86e-05	0.299891
POLR2L	0.316323	10.603	4.01852	6.23e-05	8.49e-05	0.22004
FANCE	-0.330347	6.9658	-3.99064	6.99e-05	9.46e-05	0.109996
NEIL1	-0.454273	6.65832	-3.91601	9.52e-05	0.000127641	-0.180973
RAD51C	0.284449	8.34774	3.87865	0.000110813	0.000147459	-0.324599
RNF20	-0.167159	10.4708	-3.86696	0.000116189	0.000153405	-0.369264
RNF8	0.206512	8.56504	3.85982	0.000119594	0.000156678	-0.396494
POLL	-0.211824	8.87754	-3.8159	0.000142692	0.0001855	-0.562829
GTF2H2C	0.311515	8.48152	3.79343	0.000156082	0.000201358	-0.647238
XAB2	0.230312	10.1581	3.72154	0.000207302	0.000263506	-0.913955
RNF168	-0.372874	7.57558	-3.72145	0.000207375	0.000263506	-0.914285
RBBP8	-0.350936	10.0718	-3.60461	0.000325609	0.000410656	-1.33712
CUL4A	0.174059	11.0416	3.53363	0.000425678	0.000532885	-1.58754
RAD23B	0.145598	12.2382	3.42491	0.000636036	0.000790368	-1.96165
NEIL2	-0.203863	8.65663	-3.12565	0.00181725	0.00224171	-2.93219
POLR2C	-0.137855	10.2578	-3.03972	0.00241992	0.00296353	-3.19476
TRIP12	-0.15606	11.7946	-3.0159	0.00261673	0.0031815	-3.26626
ERCC1	0.155195	9.82049	2.94124	0.0033325	0.0040228	-3.4868
ZNF365	0.38073	5.85089	2.8852	0.00398249	0.00477333	-3.64877
POLR2F	0.213391	8.96399	2.74149	0.00620823	0.00738867	-4.05007
USP1	0.185838	10.3874	2.71978	0.00662812	0.00783323	-4.10893
KAT5	-0.11114	9.81284	-2.69	0.0072455	0.00850341	-4.1889
MDC1	0.141726	10.0107	2.57955	0.0100126	0.0116699	-4.47799
OGG1	0.104621	8.32951	2.35498	0.0186861	0.0216298	-5.02876
USP3	0.113345	9.17003	2.18228	0.0292846	0.0336673	-5.41852
GTF2H3	-0.155342	7.92908	-2.1331	0.0331218	0.0378215	-5.52415
XRCC6	0.0890303	12.6462	2.07188	0.0384928	0.0436596	-5.65227
ERCC6	-0.118695	8.32157	-1.90956	0.0564311	0.063579	-5.97405
RAD50	-0.125308	10.5534	-1.90341	0.0572287	0.0640482	-5.98573
POLR2A	-0.0966788	12.3402	-1.90053	0.0576055	0.0640482	-5.99118
POLD3	0.100992	9.00354	1.71794	0.0860687	0.0950693	-6.32035
POLR2E	-0.0986673	10.9127	-1.69211	0.0908887	0.0997415	-6.36426
MLH1	0.0718793	9.60439	1.59105	0.111865	0.121969	-6.52963
DCLRE1C	0.083724	8.24742	1.4759	0.140236	0.151922	-6.70571
POLR2B	0.0652248	11.2359	1.35146	0.176807	0.190321	-6.8812
TCEA2	0.0943509	8.27688	1.14645	0.251841	0.269375	-7.13669
GTF2H5	-0.0633764	9.39384	-1.10162	0.27085	0.287885	-7.18699
ERCC3	-0.0347167	10.0123	-1.04383	0.296777	0.313471	-7.24887
HMGB1	-0.050262	12.4252	-1.03936	0.29885	0.3137	-7.25352
TP53BP1	0.0438468	10.3136	0.734732	0.462648	0.482639	-7.52333
MNAT1	0.0282147	8.05169	0.531872	0.594914	0.616813	-7.65165
BRE	0.00786994	9.20257	0.196409	0.844324	0.867139	-7.77369
UBR5	-0.0134871	11.8192	-0.193481	0.846615	0.867139	-7.77426
TOP3B	0.00883974	8.01699	0.155168	0.876715	0.89256	-7.78093
POLE4	0.00922972	8.90457	0.132156	0.894883	0.903005	-7.78423
ERCC4	-0.00870316	8.39622	-0.128644	0.897661	0.903005	-7.78469
RPA2	-0.00422809	9.96969	-0.100871	0.91967	0.91967	-7.78787
