# Supplementary material for: Integrating Multi-omics Data to Dissect Mechanisms of DNA repair Dysregulation in Breast Cancer
Source: Sci Rep. 2016 Sep 26;6:34000. doi: 10.1038/srep34000 (PMC5036051; doi:10.1038/srep34000)
Supplement: Supplementary Table S3 [file srep34000-s4.xls]

## Sheet: Title page
ONLINE DATA SUPPLEMENT
Integrating Multi-omics Data to Dissect Mechanisms of DNA repair Dysregulation in Breast Cancer
Chao Liu1, Florian Rohart2, Peter T. Simpson3, Kum Kum Khanna4, Mark A. Ragan1* and Kim-Anh Lê Cao2*
1Institute for Molecular Bioscience, The University of Queensland, St. Lucia, QLD 4067, Australia
2Diamantina Institute, The University of Queensland, Woolloongabba, QLD 4102, Australia
3UQ Centre for Clinical Research and School of Medicine, The University of Queensland, Herston, QLD 4101, Australia
4QIMR-Berghofer Medical Research Institute, Herston, Brisbane, QLD 4006, Australia
* Joint corresponding authors:
Kim-Anh Lê Cao, Diamantina Institute, The University of Queensland, 37 Kent Street, Woolloongabba, QLD 4102, Australia. Tel: +61 7 3443 7069; Fax: +61 7 3443 6966; Email: k.lecao@uq.edu.au
Mark A. Ragan, Institute for Molecular Bioscience, The University of Queensland, 306 Carmody Rd, St. Lucia, QLD 4067, Australia. Tel.: +61 7 3346 2616; Fax: +61 7 3346 2101; E-mail: m.ragan@uq.edu.au

## Sheet: Table S3
Supplementary Table S3. Spearman Correlation Coefficients of mRNA with CNA and DM. All the p-values are after BH multiple testing adjustment. Y and N indicate whether a gene is involved in the pathway or not.
Gene	With CNA	p-value (with CNA)	With DM	p-value (with DM)	Up/Down-regulated	HR	NHEJ	FA	NER	BER	MMR
EXO1	0.276851	4.58109e-14	-0.218973	4.78639e-09	Up	Y	N	N	N	N	Y
NEIL3	0.0358722	0.33873	-0.133829	0.000344798	Up	N	N	N	N	Y	N
RAD51	-0.0771302	0.0390604	-0.102984	0.00597285	Up	Y	N	N	N	N	N
RAD54L	0.322318	9.34957e-19	-0.118428	0.00156007	Up	Y	N	N	N	N	N
FANCI	0.245526	2.69147e-11	-0.293436	3.03271e-15	Up	N	N	Y	N	N	N
EME1	0.405486	1.50871e-29	-0.319794	5.4544e-18	Up	Y	N	Y	N	N	N
PARP1	0.604944	6.67759e-72	-0.33559	9.60693e-20	Up	Y	Y	N	N	Y	N
H2AFX	0.179143	1.37787e-06	-0.190834	3.18573e-07	Up	Y	N	N	N	N	N
POLE2	0.236777	1.37118e-10	-0.248745	2.78817e-11	Up	N	N	N	Y	Y	N
RAD51AP1	0.402035	4.88937e-29	-0.218531	5.10134e-09	Up	Y	N	N	N	N	N
PCNA	0.409052	4.40816e-30	-0.247609	3.42546e-11	Up	Y	N	Y	Y	Y	Y
FEN1	0.320341	1.53757e-18	-0.285274	1.71668e-14	Up	N	N	N	N	Y	N
FANCD2	0.346849	1.32498e-21	-0.130563	0.000479619	Up	N	N	Y	N	N	N
DNA2	0.260747	1.35218e-12	-0.095453	0.0108227	Up	Y	N	N	N	N	N
LIG1	0.273014	1.03736e-13	-0.175129	2.72963e-06	Up	N	Y	N	Y	Y	Y
FANCA	0.446871	3.52593e-36	-0.445905	6.76191e-35	Up	N	N	Y	N	N	N
POLR2H	0.391432	1.67182e-27	-0.223047	2.4378e-09	Up	N	N	N	Y	N	N
BLM	0.133655	0.000329463	-0.339766	3.22917e-20	Up	Y	N	N	N	N	N
RFC2	0.46247	6.14161e-39	-0.147954	7.50131e-05	Up	N	N	N	Y	N	Y
HMGN1	0.536731	3.77341e-54	-0.321975	3.2665e-18	Up	N	N	N	Y	N	N
RAD54B	0.687302	1.65181e-100	-0.439606	6.62233e-34	Up	Y	N	N	N	N	N
FANCF	0.44553	5.9327e-36	-0.207853	2.69784e-08	Up	N	N	Y	N	N	N
REV1	0.260494	1.41311e-12	-0.0822216	0.0283247	Down	N	N	Y	N	N	N
RMI1	0.332307	6.90596e-20	-0.213412	1.114e-08	Up	Y	N	N	N	N	N
REV3L	0.346963	1.29572e-21	-0.217531	5.78511e-09	Down	N	N	Y	N	N	N
RNF40	0.713535	1.41252e-111	-0.290617	5.59307e-15	Up	Y	N	N	N	N	N
XRCC2	0.276589	4.81328e-14	-0.261235	2.69559e-12	Up	Y	N	N	N	N	N
APITD1	0.320526	1.47785e-18	-0.204013	4.87021e-08	Up	N	N	Y	N	N	N
RFC4	0.490498	3.08592e-44	-0.163739	1.15359e-05	Up	N	N	N	Y	N	Y
RPA3	0.461023	1.08759e-38	-0.165253	9.59245e-06	Up	Y	N	N	Y	N	Y
BRIP1	0.416065	3.65279e-31	-0.170223	5.08121e-06	Up	Y	N	Y	N	N	N
LIG3	0.585344	1.85627e-66	-0.29667	1.48275e-15	Up	Y	Y	N	Y	Y	N
GEN1	0.340172	8.31586e-21	-0.221832	2.97146e-09	Up	Y	N	N	N	N	N
OTUB1	0.464755	2.37014e-39	-0.261061	2.74722e-12	Up	Y	N	N	N	N	N
CSNK2A2	0.765189	9.37078e-138	-0.335613	9.60693e-20	Down	Y	N	N	N	N	N
NHEJ1	0.218743	3.26961e-09	-0.316654	1.16246e-17	Down	N	Y	N	N	N	N
CHD4	0.204569	3.27376e-08	-0.197831	1.16679e-07	Up	Y	N	N	N	N	N
PIAS4	0.383085	2.4632e-26	-0.317335	1.00125e-17	Up	Y	N	N	N	N	N
FAM175A	0.325433	4.19675e-19	-0.143061	0.000129358	Down	Y	N	N	N	N	N
POLD1	0.181014	1.07804e-06	-0.244464	6.00634e-11	Up	Y	N	N	Y	Y	Y
FANCG	0.449239	1.37907e-36	-0.251896	1.62315e-11	Up	N	N	Y	N	N	N
NTHL1	0.355891	9.87255e-23	-0.234037	3.82025e-10	Up	N	N	N	N	Y	N
CDK7	0.51819	5.20969e-50	-0.181643	1.15176e-06	Up	N	N	N	Y	N	N
BRCA2	0.171155	4.02349e-06	-0.117889	0.00162878	Up	Y	N	Y	N	N	N
POLR2K	0.784398	6.59368e-149	-0.385522	5.83872e-26	Up	N	N	N	Y	N	N
POLE	0.380653	5.22516e-26	-0.225395	1.65885e-09	Up	N	N	N	Y	Y	N
MAD2L2	0.315212	5.64382e-18	-0.217969	5.48905e-09	Up	N	N	Y	N	N	N
PNKP	0.31362	8.38135e-18	-0.0724692	0.0533605	Up	N	Y	N	N	N	N
POLD2	0.379487	7.43006e-26	-0.203012	5.58973e-08	Up	Y	N	N	Y	Y	Y
APLF	0.339382	1.02665e-20	-0.203082	5.5831e-08	Down	N	Y	N	N	N	N
POLR2G	0.402694	3.94445e-29	-0.288268	9.02805e-15	Up	N	N	N	Y	N	N
ERCC5	0.724642	1.20895e-116	-0.400158	6.82843e-28	Down	N	N	N	Y	N	N
MPG	0.336094	2.50135e-20	-0.329595	4.74209e-19	Up	N	N	N	N	Y	N
XPA	0.427585	5.5102e-33	-0.218181	5.35367e-09	Down	N	N	N	Y	N	N
POLD4	0.308281	3.11098e-17	-0.295393	1.95907e-15	Up	Y	N	N	Y	Y	Y
SHFM1	0.468978	3.92925e-40	-0.217686	5.69592e-09	Up	Y	N	N	N	N	N
RBX1	0.437858	1.15325e-34	-0.24001	1.33705e-10	Up	N	N	N	Y	N	N
ATM	0.42371	2.32432e-32	-0.321777	3.34656e-18	Down	Y	N	N	N	N	N
POLB	0.591906	2.80989e-68	-0.407431	6.00027e-29	Up	N	N	N	N	Y	N
HERC2	0.417994	1.83455e-31	-0.205174	4.095e-08	Down	Y	N	N	N	N	N
WDR48	0.516587	1.10267e-49	-0.251798	1.62931e-11	Down	N	N	Y	N	N	N
SSBP1	0.519363	2.961e-50	-0.177234	2.08463e-06	Up	N	N	N	N	N	Y
UBE2N	0.530136	1.20007e-52	-0.24958	2.44112e-11	Up	Y	N	N	N	N	N
CSNK2B	0.487413	1.25421e-43	-0.349126	2.96593e-21	Up	Y	N	N	N	N	N
POLR2J	0.412173	1.46833e-30	-0.065163	0.0822365	Up	N	N	N	Y	N	N
APTX	0.557435	3.91973e-59	-0.200604	7.97906e-08	Up	N	Y	N	N	N	N
GTF2H1	0.55738	3.91973e-59	-0.339869	3.22917e-20	Down	N	N	N	Y	N	N
XPC	0.324494	5.32859e-19	-0.192248	2.65402e-07	Down	N	N	N	Y	N	N
POLE3	0.482776	1.01895e-42	-0.157831	2.36633e-05	Up	N	N	N	Y	Y	N
WRN	0.532523	3.49823e-53	-0.423077	2.64853e-31	Down	N	Y	N	N	N	N
RFC5	0.47912	5.03933e-42	-0.231504	5.89198e-10	Up	N	N	N	Y	N	Y
RFC3	0.260238	1.47754e-12	-0.136968	0.000249352	Up	N	N	N	Y	N	Y
SMUG1	0.438015	1.10389e-34	-0.248897	2.74696e-11	Up	N	N	N	N	Y	N
POLR2I	0.34276	4.10461e-21	-0.214272	9.76343e-09	Up	N	N	N	Y	N	N
XRCC1	0.395299	4.66637e-28	-0.245463	5.03189e-11	Up	N	Y	N	N	Y	N
PARP3	0.384985	1.35841e-26	-0.452999	5.03879e-36	Down	N	Y	N	N	N	N
CCNH	0.604618	7.59497e-72	-0.22588	1.56009e-09	Down	N	N	N	Y	N	N
PALB2	0.511328	1.46258e-48	-0.399464	7.88322e-28	Up	Y	N	Y	N	N	N
XRCC3	0.305065	6.81219e-17	-0.19216	2.66537e-07	Up	Y	N	N	N	N	N
PIAS1	0.280288	2.18298e-14	-0.28848	8.77532e-15	Down	Y	N	N	N	N	N
BRCA1	0.400496	7.99732e-29	-0.324263	1.89886e-18	Up	Y	Y	Y	N	Y	N
MSH6	0.400793	7.31459e-29	-0.225634	1.6096e-09	Up	N	N	N	N	N	Y
POLR2D	0.319574	1.85941e-18	-0.225116	1.72161e-09	Up	N	N	N	Y	N	N
TDG	0.383589	2.11613e-26	-0.263492	1.72273e-12	Up	N	N	N	N	Y	N
UIMC1	0.451702	5.14845e-37	-0.0250657	0.501888	Down	Y	N	N	N	N	N
GTF2H4	0.477741	9.11404e-42	-0.387199	3.58979e-26	Up	N	N	N	Y	N	N
MBD4	0.516977	9.34617e-50	-0.200401	8.08215e-08	Up	N	N	N	N	Y	N
RFC1	0.383024	2.48318e-26	-0.290125	6.13603e-15	Down	N	N	N	Y	N	Y
RAD54L2	0.216501	4.73414e-09	-0.0565751	0.13023	Down	Y	N	N	N	N	N
FANCC	0.356668	7.92729e-23	-0.388816	2.25368e-26	Up	N	N	Y	N	N	N
TCEA3	0.162661	1.1929e-05	-0.547571	2.1588e-55	Up	N	N	N	Y	N	N
DDB2	0.232993	2.7161e-10	-0.200332	8.09351e-08	Down	N	N	N	Y	N	N
LIG4	0.47201	1.09648e-40	-0.35644	3.66226e-22	Down	N	Y	N	N	N	N
RTEL1	0.343789	3.10096e-21	-0.202162	6.32345e-08	Up	Y	N	N	N	N	N
RAD52	0.430219	2.06058e-33	-0.236293	2.56125e-10	Down	Y	N	N	N	N	N
MRE11A	0.556314	6.93815e-59	-0.369746	7.52419e-24	Down	Y	Y	N	N	N	N
ERCC8	0.442007	2.37529e-35	-0.260765	2.87094e-12	Down	N	N	N	Y	N	N
MSH2	0.386151	9.38432e-27	-0.185764	6.48132e-07	Up	N	N	N	N	N	Y
UNG	0.373633	4.66554e-25	-0.191893	2.74849e-07	Up	N	N	N	N	Y	N
MLH3	0.493742	6.94796e-45	-0.275161	1.55732e-13	Down	N	N	N	N	N	Y
CSNK2A1	0.570267	2.14754e-62	-0.170864	4.74471e-06	Up	Y	N	N	N	N	N
PSIP1	0.330623	1.07883e-19	-0.430361	1.98456e-32	Down	Y	N	N	N	N	N
PRKDC	0.565233	4.2265e-61	-0.323591	2.20073e-18	Up	N	Y	N	N	N	N
XRCC4	0.367863	2.78067e-24	-0.200473	8.06701e-08	Up	N	Y	N	N	N	N
DDB1	0.540991	3.83599e-55	-0.300224	6.66204e-16	Up	N	N	N	Y	N	N
APEX1	0.472165	1.04905e-40	-0.286017	1.47879e-14	Up	N	N	N	N	Y	N
TCEA1	0.661946	9.51412e-91	-0.469184	8.08627e-39	Up	N	N	N	Y	N	N
MSH3	0.526357	8.17183e-52	-0.34626	5.96962e-21	Down	N	N	N	N	N	Y
POLM	0.242224	5.00436e-11	-0.155283	3.19673e-05	Up	N	Y	N	N	N	N
PMS1	0.343788	3.10096e-21	-0.270475	4.11635e-13	Down	N	N	N	N	N	Y
XRCC5	0.357586	6.10105e-23	-0.187749	4.91204e-07	Up	N	Y	N	N	N	N
MUS81	0.342389	4.51155e-21	-0.264623	1.38641e-12	Up	Y	N	Y	N	N	N
PMS2	0.52749	4.67588e-52	-0.250593	2.03298e-11	Up	N	N	N	N	N	Y
BARD1	0.148656	6.39467e-05	-0.179377	1.56553e-06	Up	Y	N	N	N	N	N
RIF1	0.179152	1.37787e-06	-0.240245	1.2967e-10	Down	Y	Y	N	N	N	N
RAD23A	0.327094	2.75009e-19	-0.239064	1.55426e-10	Up	N	N	N	Y	N	N
EP300	0.381592	3.9037e-26	-0.160408	1.73685e-05	Down	N	N	N	Y	N	N
ERCC2	0.401813	5.21014e-29	-0.259916	3.35905e-12	Up	N	N	N	Y	N	N
POLH	0.392286	1.27208e-27	-0.239436	1.46891e-10	Up	Y	N	N	N	N	N
RPA1	0.598107	4.93337e-70	-0.215728	7.74397e-09	Down	Y	N	N	Y	N	Y
FANCL	0.326341	3.32906e-19	-0.10295	0.00597285	Up	N	N	Y	N	N	N
MUTYH	0.418559	1.514e-31	-0.408367	4.84904e-29	Up	N	N	N	N	Y	N
NBN	0.480362	2.95859e-42	-0.342503	1.60727e-20	Up	Y	Y	N	N	N	N
POLR2L	0.338046	1.47337e-20	-0.208416	2.48936e-08	Up	N	N	N	Y	N	N
FANCE	0.431599	1.25681e-33	-0.193329	2.2804e-07	Down	N	N	Y	N	N	N
NEIL1	0.278831	2.98937e-14	-0.373347	2.73233e-24	Down	N	N	N	N	Y	N
RAD51C	0.601485	5.90026e-71	-0.37155	4.53012e-24	Up	Y	N	Y	N	N	N
RNF20	0.471285	1.47135e-40	-0.0641358	0.0866456	Down	Y	N	N	N	N	N
RNF8	0.51562	1.74448e-49	-0.347851	4.10131e-21	Up	Y	N	N	N	N	N
POLL	0.509737	3.13273e-48	-0.232404	5.07246e-10	Down	N	Y	N	N	Y	N
GTF2H2C	0.379646	7.14064e-26	-0.189675	3.74337e-07	Up	N	N	N	Y	N	N
XAB2	0.406133	1.2192e-29	-0.245588	4.98197e-11	Up	N	N	N	Y	N	N
RNF168	0.351295	3.75506e-22	-0.229591	8.19755e-10	Down	Y	N	N	N	N	N
RBBP8	0.310091	2.01664e-17	-0.273919	2.0015e-13	Down	Y	Y	N	N	N	N
CUL4A	0.703748	2.63971e-107	-0.398538	9.93102e-28	Up	N	N	N	Y	N	N
RAD23B	0.441767	2.56418e-35	-0.293341	3.03365e-15	Up	N	N	N	Y	N	N
NEIL2	0.598131	4.93337e-70	-0.392095	8.1364e-27	Down	N	N	N	N	Y	N
POLR2C	0.770121	1.86248e-140	-0.366549	1.91615e-23	Down	N	N	N	Y	N	N
TRIP12	0.309649	2.23319e-17	-0.176818	2.18843e-06	Down	Y	N	N	N	N	N
ERCC1	0.461192	1.03347e-38	-0.242536	8.54349e-11	Up	Y	N	Y	Y	N	N
ZNF365	0.0271656	0.466738	-0.256071	7.19247e-12	Up	Y	N	N	N	N	N
POLR2F	0.390223	2.47137e-27	-0.298151	1.06774e-15	Up	N	N	N	Y	N	N
USP1	0.418768	1.42455e-31	-0.345532	7.07391e-21	Up	N	N	Y	N	N	N
KAT5	0.363289	1.11349e-23	-0.281756	3.71371e-14	Down	Y	N	N	N	N	N
MDC1	0.430317	2.01815e-33	-0.198021	1.14377e-07	Up	Y	N	N	N	N	N
OGG1	0.332833	6.04271e-20	-0.170731	4.7903e-06	Up	N	N	N	N	Y	N
USP3	0.432392	9.43446e-34	-0.364481	3.43262e-23	Up	Y	N	N	N	N	N
GTF2H3	0.375035	3.03242e-25	-0.171138	4.61285e-06	Down	N	N	N	Y	N	N
XRCC6	0.699524	1.50591e-105	-0.347573	4.26465e-21	Up	N	Y	N	N	N	N
