# Supplementary material for: Integrating Multi-omics Data to Dissect Mechanisms of DNA repair Dysregulation in Breast Cancer
Source: Sci Rep. 2016 Sep 26;6:34000. doi: 10.1038/srep34000 (PMC5036051; doi:10.1038/srep34000)
Supplement: Supplementary Table S4 [file srep34000-s5.xls]

## Sheet: Title page
ONLINE DATA SUPPLEMENT
Integrating Multi-omics Data to Dissect Mechanisms of DNA repair Dysregulation in Breast Cancer
Chao Liu1, Florian Rohart2, Peter T. Simpson3, Kum Kum Khanna4, Mark A. Ragan1* and Kim-Anh Lê Cao2*
1Institute for Molecular Bioscience, The University of Queensland, St. Lucia, QLD 4067, Australia
2Diamantina Institute, The University of Queensland, Woolloongabba, QLD 4102, Australia
3UQ Centre for Clinical Research and School of Medicine, The University of Queensland, Herston, QLD 4101, Australia
4QIMR-Berghofer Medical Research Institute, Herston, Brisbane, QLD 4006, Australia
* Joint corresponding authors:
Kim-Anh Lê Cao, Diamantina Institute, The University of Queensland, 37 Kent Street, Woolloongabba, QLD 4102, Australia. Tel: +61 7 3443 7069; Fax: +61 7 3443 6966; Email: k.lecao@uq.edu.au
Mark A. Ragan, Institute for Molecular Bioscience, The University of Queensland, 306 Carmody Rd, St. Lucia, QLD 4067, Australia. Tel.: +61 7 3346 2616; Fax: +61 7 3346 2101; E-mail: m.ragan@uq.edu.au

## Sheet: Table S4
Supplementary Table S4. TFs identified for each of the 149 differentially expressed DNA repair genes.
Repair gene	Identified TFs
APEX1	ZNF689	FOXJ2	ZNF654	ZNF830	ZNF581	ZBTB4	ZNF32	ZHX1	ZBTB34	BCL6	TCF3	HINFP	TFAP4	ZNF326	MEF2D	IRF5	ZNF224	ZNF511	MYC	ZNF74	ZSCAN16	SOX4	PHB2
APITD1	HOXD1	UBTF	LHX6	MXD4	ZNF483	ZNF705A	PLAGL1	RORA	ZNF618	GZF1	MESP2	ZNF839	IRX5	ZNF239	JDP2	KLF6	ZNF18	SKI	PHOX2A	ZFP36L1	MLX	HIVEP2	MLXIPL	TAL1	ZNF271P	HOXA4	MLLT1	PCGF6	ASCL1	PPARA	XBP1	ZNF142	POU2F1	ZNF526	INSM1	POU4F2	ZNF33A	ZNF19	ZNF511	MYCL	ZNF423	ZZZ3	TCF19	ZSCAN16	ZFP36L2	PPARD	ZKSCAN2	ZNF600	FOXJ1
APLF	ZNF75A	TAL2	SALL3	ZNF273	GABPA	ZNF541	MYBL1	NPAS1	SMAD2	SOX2	ZNF572	LHX9	ZBTB18	ZNF175	ZNF662	ZNF226	ZNF592	LBX2	FOXJ2	ZNF337	FOXD2	CTCF	PAX3	BHLHE41	ZNF284	ZSCAN25	BCL11A	LHX4	FOXA1	GCM2	TCF3	ZFP36L2	ZNF558	SREBF2	FOXA3	HOXC13	OVOL1	ZNF596	ZNF670	ZNF514	ZNF280C	ZNF91	HIVEP3	ZNF3	TCF7L1	ARNT2	PLAGL1	TFAP2B	ZNF454
APTX	E2F6	GATA3	HESX1	SP4	USF2	ZBTB47	RFX1	ZNF117	ZNF354A	FOXN3	MYBL2	NPAS1	ZBTB46	SP8	ZNF641	NFX1	NR1I3	POU4F2	ELF4	RFXANK	ZNF550	IRX5	FOXA2	POU2F1	BACH1	MLX	HIVEP3	PATZ1	ZNF593	ZNF407	CASZ1	RORA	PHB2	ZNF366	ZEB2	SPI1	ZNF74	NR2F6	E2F1	DMRT2	ZNF699	ZBTB40	SKI	ZNF706	MAF	TFEB	TAL1	ZNF271P	ZNF319
ATM	AIRE	GATA5	ZNF550	ZNF541	ZNF417	ZNF662	ZSCAN29	E2F5	HOXD9	KLF7	NEUROG3	KCMF1	CREBZF	SOX7	ZNF101	HOXD10	ZNF100	LHX6	PRDM7	ZBTB46	EOMES	BNC2	ZNF215	ZSCAN31	ELF3	ZNF24	ZNF382	ZNF425	ZNF830	REL	TGIF1	HSF2	POU2F2	HSF4	LHX9	ZNF610	ETS1	NFATC2	ZNF618	ZBTB37	ZNF823	VEZF1	ZNF75D	ZNF416	ZNF71	ZBTB21	MAF	ZNF621	ZSCAN5A
BARD1	ADNP	HIVEP1	DMBX1	ZNF493	ZNF596	ETV3	ADNP2	ZNF93	TP73	MYBL1	PAX9	CREB1	SP3	WHSC1	TCF19
BLM	ONECUT1	TOE1	ZNF148	HNF4G	ZNF592	PAX7	YY2	POU6F2	ZNF264	TCF25	RORC	STAT3	VSX1	ZBTB47	ZNF432	PRDM2	ZNF85	ZNF699	IKZF3	ZBTB2	GLIS2	FOXO3	E2F3	ZNF326	FOXN2	HEY2	ZSCAN20	ZNF137P	POU2F1	ZBTB38	ZNF354A	ZNF12	ZNF131	SOX12	HAND1	EZH2	ZNF608	ARNT2	ATF7	MXD3	KCMF1	ZNF761	ATF2	ZBED4	FOSL2	E2F1	NFIC	TFAP2D	ZNF714
BRCA1	ADNP	TLX2	ZFP62	NR3C2	ZBTB49	ZSCAN18	ZKSCAN7	ZNF502	MYT1L	FOXM1	PRDM13	PRDM7	ZNF530	ZNF100	ZNF625	TFAM	ZNF473	PRDM5	CEBPZ	SKI	TCF7L2	BCLAF1	POU1F1	ZNF28	ZNF257	PCGF6	ZNF605	NFX1	ZNF319	ZFP36L2	ZNF540	ZNF611	ZFP91	ZNF211	CLOCK	MAFK	ZNF439	NFATC1	ZNF326	RELA	EZH2	POU6F1	ZNF620	ZNF714	TP73	ADNP2	ZNF681	MXD4	PHF20
BRCA2	TSHZ1	VEZF1	ZFP1	ZBTB21	FOXN2	SREBF2	PDX1	RLF	ZNF28	STAT5B	ZNF547	TCF19	ZFHX3	ZBTB47	ZNF394	GABPB1	ZBTB4	EZH2	ZNF93	MYBL2	ZFP91	ZFP62	FOXM1	ELK4	HIF1A	TFAM	ZBTB10	MXD4	STAT1	CLOCK	WHSC1	ZNF714	ZNF681
BRIP1	FOXM1	TCF20	ZFX	ZNF184	WHSC1	TCF19
CCNH	BATF2	FOSL1	GATA4	OVOL2	TP73	PRDM12	HES1	ZNF415	PBX2	ZNF18	RCOR1	ZNF705A	CLOCK	CREBZF	ZNF704	ZNF100	E2F6	FOXA1	MGA	GATA5	ZNF181	ZNF555	ZNF77	ZNF503	KLF8	SOX1	ZNF19	SCRT1	ZBTB46	RELA	KLF9	TAL2	FOXK2	TEAD2	ZNF710	GATA3	REST	ZNF501	ETV2	ZBTB6	ZNF623	ZNF74	MAX	TFE3	BCLAF1	ZNF517	ZNF28	ZNF439	ZNF540
CDK7	ZNF500	ZNF140	BACH1	ZNF77	HOXC12	ZNF71	SATB1	ZNF32	STAT5B	TBX10	ZNF547	GATA3	PAX9	CREB3L4	ZNF33B	ZNF407	ZNF620	SOX9	HNF1A	ZNF479	KLF7	TBX15	MLXIP	MXD1	ZNF70	NFKB2	PRDM8	ZNF285	TP73	TSC22D1	CEBPZ	NR3C2	ZNF622	ZNF195	ZNF385D	ZFP62	CREM	ZNF16	FOXN3	ZNF474	TCF25	SREBF2	POU2F1	ZNF20	ZNF83	ZBTB2	ZNF366	TFAP4	ZBTB17
CHD4	TCF25	NFKB1	WHSC1	PHB2	ZBTB40	HNF1A	POU1F1	ZNF488	ZNF572	ASCL4	GMEB1	TCF7L2	KLF4	DMTF1	RORA	ZNF577	ZNF354B	KLF15	NFATC3	ZNF320	CREM	ZSCAN20	GSC2	NEUROG1	IRF6	MSX2	VDR	ZNF592	HOXD13	NRL	ZNF426	ZNF609	HESX1	SIX1	DLX3	PHF20	ETV3	CIC	SPIC	ZBTB34	ZBTB16	ZNF706	ZNF516	ZNF99	ZNF317	SOX4	ZNF22	ZNF410	ZNF449
CSNK2A1	TCF7L2	ZBTB22	ONECUT2	ZSCAN29	CEBPA	PCGF6	GRHL1	ZNF143	ZNF486	ZSCAN20	MYT1L	PLAGL2	ZNF547	ZNF229	ZNF93	ZNF483	ZNF146	ZNF688	ZSCAN31	ADNP2	ZNF664	FOXJ2	FOXG1	ZNF761	POU6F1	ZBTB39	FOXM1	IRX2	TSC22D2	PRDM4	SOX12	ZNF207	HIF1A	SOX11	SOX3	NRF1	CERS3	ZBTB49	ZNF317	GLI1	ZBTB4	ATF2	PAX7	ZNF563	ZHX1	ZBTB48	BATF	ZNF562	POU6F2
CSNK2A2	HNF4A	PCGF6	ZNF680	PPARA	BARX2	CREB3L4	TFDP1	ZNF317	NFATC3	TCF7L2	ZIC3	SCRT1	TFAP2C	FOXK2	POU2F1	PRDM12	ZNF33B	ZNF358	CEBPG	KCMF1	ZNF500
CSNK2B	TP53	HOMEZ	E2F4	THRA	EZH1	TFCP2	ZNF710	PREB	NFYC	RXRA	MAFG	REST	ZNF138	ZNF580	PROX2	ZNF169	ZNF582	ZNF669	MLX	PBX2	ZXDA	FOXO4	ZNF408	STAT5B	ZNF704	ZBTB9	PRDM2	RBPJ	MNT	NR2F6	ZNF32	POU5F1	GON4L	KCMF1	RFXANK	MXD3	POU2F1	ZNF641
CUL4A	SOX6	ZNF653	SIX4	UBP1	KLF5	TFDP1	ZNF319	ZXDC	ATF6	MXI1	NR2F2	ZBTB47	ETS2	ZNF358	ZNF580	MIER3	ZBTB11	ZKSCAN7	ZNF652	ZNF468	GRHL2	ZNF24	ZNF91	TSHZ1	ZNF217	PRDM4	ZNF718	ZNF664	FOXO4	NFX1	POU2F1	ATF1	RFX2	ZNF28	ZNF71	ZBTB20	TFCP2	ZBTB22
DDB1	MLXIPL	NFATC3	CASZ1	RFX2	ZNF410	DMRTC2	ZNF202	ZNF22	ZNF623	TCF7L2	DMRTA1	OTP	JUND	PRRX2	TBX19	DBP	ZFP91	SPDEF	HESX1	TBX18	ZNF182	MAFA	CEBPA	USF1	ZNF354B	ERF	POU4F3	TFEB	CEBPB	JUN	ZIM2	NEUROD1	NPAS2	MYT1L	ZNF672	DMTF1	ZFP69B	ZNF616	ZNF26	ZNF662	NFE2L2	RFX5	RELA	ZNF652	CLOCK	CREBZF	VSX1	HHEX	SOX9
DDB2	ZBTB39	ZNF473	HMX3	MLLT3	ISL2	NR1H3	IKZF2	ZNF165	CTCF	IRF7	TFAM	TSHZ1	DBP	NRL	ZNF746	HDX	KLF5	TFEB	EZH1	HOXC13	FOXN1	ZNF219	E2F3	SOX3	SREBF2	ZNF117	ZNF385A	ZNF704	E2F2	GON4L	ARHGAP35	KLF4	ZBTB25	ZNF620	SIX4	ZNF114	TFAP2B	ZFP64	ZNF839	NFIA	GATA6	ZNF706	FOXD2	FOXA3	WIZ	ZNF696	ELK1	VEZF1	ZNF670
DNA2	CLOCK	TCF25	CEBPZ	ZNF326	E2F3	ZBTB4	ZBTB47	ZNF280C	ZNF714	ZNF695	MYBL2	ZNF273	PRDM15	TFAM	WHSC1	PCGF6	TCF19
EME1	VEZF1	ZNF557	FOXM1	NR3C2	TEF	MYBL1	THRB	ZHX3	EZH2	ZBTB4	ZNF137P	THRA	MNX1	WHSC1	MAZ	ZNF207	RARA	MXD3	FOXD3	ZNF695	E2F1	MYBL2
EP300	HOXA4	ZNF415	ZXDA	RELA	TBX3	ZKSCAN8	E2F6	HSF5	ZNF22	CEBPB	GMEB1	ZNF81	CREB3	ZNF579	TCFL5	BHLHE40	HIVEP1	IKZF5	ZNF430	RORB	TCF12	ZHX2	ZNF703	KLF7	SP4	SOX5	BBX	ELK3	NFATC2	STAT5A	HIVEP3	SMAD3	ZNF486	FOXO3	IKZF4	ZBTB20	ZNF268	GATA3	BATF3	NR1I3	TRERF1	ETV3	AR	GLI3	ZNF609	ZNF32	CLOCK	POU2F1	SREBF2
ERCC1	MEIS1	ZNF8	FOXD4L1	CBFB	MYT1	KLF2	SP2	ZNF229	IKZF3	ZNF577	PPARD	ZNF443	E2F5	FOXF2	TFDP2	ZBTB43	ZNF101	MAFG	NFIA	ZNF404	ZNF18	BMP2	ZSCAN32	ZNF696	ZNF583	CREB3L4	JUNB	ZNF708	TAL2	ZNF746	ZNF230	FOXS1	ZNF688	ZNF226	ZNF524	ZNF623	ZNF668	ZNF692	SP6	ZNF446	ZNF155	PRDM4	LCORL	PROX2	ZNF394	VENTX	PITX3	ZNF358	NPAS1
ERCC2	ZNF226	ZZZ3	EGR4	NFE2L2	ZNF407	ZNF292	DPF1	NPAS1	ZNF189	ETV2	ZNF222	ELF2	ZNF622	NFRKB	ZNF334	ZNF576	ZFP36L1	HES7	ZNF251	DMTF1	ZNF137P	ZBTB43	PITX3	ZNF584	JAZF1	IRF3	ZBTB2	SALL2	ZNF182	ZNF496	ZNF547	ZNF581	UBTF	ZNF839
ERCC5	TRPS1	ETV6	TCFL5	ZBTB49	ZNF197	TSHZ1	HOXB1	KLF6	ZNF266	GZF1	ZBTB25	ZNF595	PRDM7	POU2F2	RORC	E2F5	RHOXF1	SMAD5	ZNF80	EMX1	ZIC3	ZNF510	ZNF658	ZNF714	SOX6	ZNF74	FOXA3	HNF4A	FOXD2	ZNF648	PBX4	ZNF706	ZBED4	CREM	ZFP41	NFIX	ZNF317	ZNF23	ZSCAN29	ZNF252P	KLF5	GMEB2	ZNF280D	HIF1A	GATA6	HOXC13	IRF2	ZNF484	KLF10
ERCC8	PROX1	ZNF35	DMRTA1	ZFP62	ZNF410	IRF7	NFRKB	SOX11	CREB1	ONECUT2	YY1	TBX22	ZBTB9	ID2	ZNF649	TFAM	ZBTB4	MIER3	PCGF6	ZNF473	ZNF77	ZNF184	ZNF395	ZKSCAN5	SIX4	OLIG3	SMAD2	ZNF213	MEF2D	ZNF385A	CAMTA2	E2F6	HIF1A	TEAD1	ZNF615	SOX18	ZNF174	ZNF341	ZNF114	ZFP37	ZNF131	ZFP69B	FOXN3	RFX1	ZNF711	BCLAF1	ZNF519	SATB2	STAT6
EXO1	HOXA4	HOXB8	MYC	POU4F2	ZBTB7B	ZNF354A	DMBX1	RCOR1	ZNF439	EHF	ZNF317	ZNF582	ESRRA	ZNF571	ELF1	GFI1B	OTX2	ETV6	MEF2A	PROX1	ZNF280A	ZNF396	HOXA13	NKRF	ZFP2	ZNF705A	FOXD3	WHSC1	HSF5	NR2E1	TP53	ZNF530	NFE2L2	ZBTB22	ELF3	POU3F3	ZIC2	ZKSCAN5	GABPB1	HNF4G	ZNF165	MYT1L	ZNF133	BHLHE22	TBR1	STAT1	ZNF10	ZIC5	ZNF436
FAM175A	IRF2	ZNF8	ZNF33A	PRDM8	REL	MLLT3	BCL6	WT1	ZBTB9	CEBPB	NR2F2	ZNF589	ZNF646	CEBPZ	FOXK2	TEAD1	NFX1	BHLHA15	MNX1	PRDM2	ZNF202	ZNF629	HOXD11	LHX4	ZNF581	DBX2	ZFP2	ETS1	SP3	ZNF600	MAFF	PHF20	ZNF385A	MIER1	TEAD3	TRERF1	SIX1	TSC22D1	ZNF426	GABPA	NFE2L1	ZXDA	ELK3	HOXD1	SCRT1	ZNF423	PGR	NEUROD4	ZKSCAN1
FANCA	HESX1	ZFP36L2	OLIG1	FOXO1	LHX5	E2F1	TOE1	PLAGL2	TCF20	ETV7	MYBL1	BATF2	TSC22D1	WHSC1	FOXM1	MYBL2	TCF19
FANCC	TCF7L1	ZNF10	CUX2	DMRTC2	TOE1	ZNF407	ZNF483	ZNF586	DMBX1	ZBTB4	ZNF77	MLLT1	ERG	TFE3	ZKSCAN5	GBX1	ZNF669	EPAS1	ZNF3	STAT5B	EBF4	ZFP37	ZNF182	ZNF652	ZNF526	ADNP2	FOXO4	TP73	KLF11	VEZF1	ZNF670	ZNF613	ZNF519	ZNF184	OTP	ETS2	HOXB5	E2F2	IRF2	E2F1	EZH2	WHSC1	TCF19
FANCD2	DBP	ESRRA	ZNF547	BCLAF1	PCGF6	SREBF2	GABPB1	ZIM2	PAX9	PRDM5	ZNF540	KLF15	ZNF514	BARX1	POU6F2	ZNF697	ZBTB4	ZBTB22	ZNF574	ZNF572	FOXM1	TCF19	GRHL2	CAMTA1	ZNF575	ZNF28	ZNF557	DMRTA1	TBR1	ZSCAN29	ZNF530	PRDM15	ZNF93	NR3C2	EZH2	IKZF3	ZBTB47	ZNF695	MXD4	ZNF714	E2F1	MYBL2	WHSC1
FANCE	ZHX2	CEBPZ	HOXC8	GLIS3	HIF1A	SMAD1	TP73	VSX1	FOXL1	PCGF6	TLX3	KCMF1	OVOL1	HIC2	PBX2	ZNF114	ETV3	HDX	NR2E1	ZNF519	RXRB	TOE1	BCL11A	FOXD3	MAEL	TFAP4	CEBPA	CIZ1	HIF3A	NFE2L3	DRGX	IRX6	GSX1	PRDM13	ZNF750	E2F1	EZH2	PPARD	TCF19
FANCF	ARNT2	ELK3	ISL1	ZNF107	NFIL3	ZNF747	ZNF154	BCL6B	NR3C2	RARA	ZNF830	TFAP4	ZBTB37	ZNF207	ZNF697	FOXD4L1	ZBTB41	FOXN3	FOXA3	ZNF618	PRDM12	ZNF195	HOXD8	ELK1	ZBTB48	NR1H3	POU3F2	E2F6	SMAD2	ARID5B	MYT1L	ELF3	ZBTB12	SIX1	ETS2	HAND1	THRA	NR6A1	SRF	ZNF718	ZNF740	PPARA	SOX4	IRX5	ZSCAN16	ZBTB6	PATZ1	ZNF24	GMEB1
FANCG	ZNF473	NFIX	ZNF496	GMEB2	ZNF117	ZNF189	PCGF6	MITF	RORA	ZBTB39	ZNF232	CIZ1	DMBX1	POU3F4	ZBTB12	ZSCAN31	EPAS1	ZNF502	ZNF292	ZFP42	MXD3	ZNF839	FOXM1	E2F1	MYBL2	TCF19
FANCI	CEBPZ	NFYC	POU4F2	WIZ	DMRTA1	SP110	ZBTB22	HNF4G	TAL2	ZFP42	ZNF620	NFYB	WT1	RERE	MXD4	E2F3	ZBTB4	ZNF714	PCGF6	TP53	HAND1	ZNF530	ZNF319	ZNF540	GABPB1	RFX1	FOXM1	E2F1	EZH2	MYBL2	WHSC1	TCF19
FANCL	YY1	ZNF85	PRDM2	ZNF488	NFYB	FOSL2	NFIC	ZNF177	BCL11A	VAX2	KLF7	ZNF10	FOXD3	RHOXF1	ZNF519	MLXIP	ZNF26	POU2F1	ZEB2	E2F6	ZNF710	TCF19	ZNF384	DMTF1	EZH2
FEN1	MXD4	FOSL2	ZNF335	DRGX	ZNF10	ZNF114	PRDM2	DMTF1	MYCL	ZNF519	DMBX1	TP53	ZNF529	POU6F1	FOSL1	NR2F6	ZNF479	ZNF530	TP73	ZBTB40	ZBTB4	ZNF577	NFAT5	ZFP36L2	ZNF672	ZNF571	MYBL2	ZBTB9	ZNF410	TOE1	ZNF117	ZNF25	HBP1	ZNF622	UBTF	FOXM1	E2F1	EZH2	TCF19
GEN1	DBP	ZFP36L1	CBFB	ZNF423	ZNF121	NFE2L1	OLIG3	GSC2	MXD3	ZNF273	ZBTB47	IFI16	ZNF557	HIF3A	ZBTB4	OTX2	ZNF326	ZNF521	ZNF71	RAX	TAL2	ZNF354A	ZNF85	ZNF200	ZNF443	ZNF26	ZNF629	TCF19	DMBX1	E2F6	ZNF581	SP110	ZSCAN29	ZNF695	CEBPZ	NR3C2	MYBL1	EZH2	ZNF714	ZNF518A	MYBL2	ZNF530	WHSC1	ZNF280C
GTF2H1	NFE2L2	TGIF1	NR1D2	ZKSCAN5	ARNTL	ZBTB22	ISX	ZBTB49	DR1	RARA	ZNF280C	ZNF131	ZNF605	HIF1A	ZZZ3	ZFP91	DRAP1	HINFP	ETV5	MEF2D	USF2	ZNF687	PCGF6	POU2F1	ARNTL2	BCLAF1	CEBPZ
GTF2H2C	ZNF236	POU6F1	ZBTB18
GTF2H3	ARNTL2	HOXA13	KLF16	ZNF436	POU6F2	NR2C1	BCLAF1	ZNF479	DBP	ZNF268	ZNF540	ZNF665	DR1	VEZF1	ZNF410	CEBPZ	ZNF669	RFX7	ZNF689	POU6F1	TRPS1	POU2F1	ZNF672	ZNF467	MXD1	ZFP91	ZKSCAN2	MTF1	ZNF623	HIF1A	ELK4	ZNF32	BBX	ATF6	ZBTB11	ZBTB26	ADNP2	TFAM	ZNF394
GTF2H4	DBP	ETS2	ZNF275	BCLAF1	NR1I3	ZNF711	ZXDB	HOXC9	MYT1	SIX5	ZNF189	ZNF597	ZKSCAN3	DLX3	EN1	SRF	HESX1	ZNF75D	DPF1	WT1	HNF1A	ZNF705A	ZNF410	ZNF71	RARG	TFAP2E	ELMSAN1	POU3F3	HINFP	ZNF691	HOXB9	RELB	PAX2	ZNF24	ZFP36L1	E2F1	E2F4	ZIC5	E2F3	PRDM15	USF1	ETV3L	ZNF707	FOXK2	KLF8	SNAPC4	ZNF581	ZFP57	ZNF576
H2AFX	ZNF85	GATA3	IRX3	ZNF354A	CREB3L3	BARX2	ESRRA	DMBX1	KLF14	CEBPB	CREB3	NFE2	ZNF229	ZFP2	MNX1	SIX1	HOXA11	ZNF564	CTCFL	ZNF461	GLI1	SOX18	ELF3	ZBTB47	HINFP	STAT6	TCF19	ZIC5	FOSL1	STAT5A	TBX10	ZNF574	KLF13	FOXM1	FOXQ1	ZNF593	RHOXF1	ZBTB4	HNF4A	HBP1	TFAP2A	ZNF277	RBPJ	ZXDC	ZNF610	DRAP1	ZNF354B	ZNF771	POU2F1
HERC2	RXRA	ZNF334	MNX1	ZNF830	HNF1A	NFE2L2	SPIC	ZNF35	PDX1	ZNF415	PROX1	ZNF672	USF1	ZNF319	ZNF609	AHR	FOXP1	SP110	ZNF326	UBTF	ZNF454	MLXIP	ZNF426	ZBTB2	IRX4	ZSCAN23	HOMEZ	CLOCK	EN2	ZBTB39	TFDP3	ZNF445	ALX4	ZNF229	HOXA6	ZHX3	ZSCAN20	TSHZ2	LCOR	PAX1	WHSC1	ELMSAN1	ZNF592	NFIC	REST	ZNF710	KLF13	MAFG	ARHGAP35
HMGN1	NR1D1	TFEB	CREB3L4	IRX3	RFXANK	MEIS2	PKNOX1	POU2F1	RBPJL	ZHX3	PRDM12	ZNF410	ZNF75A	ZNF682	TFDP1	MXD3	UBP1	FOXO4	HEYL	TCF3	ZNF385A	ZNF511	ZNF34	ZNF467	ZNF317	KLF13	MLXIP	EPAS1	ZNF20	ZNF140	ZNF137P	ZSCAN16	HHEX	ZNF585B	EZH1	ATF4	NR2F2	ZNF138	NFYB	ZNF32	CBFB	NFIA	FOSL2	YY1	EZH2	NFIC	NFIX
KAT5	GON4L	ZNF32	ZNF410	NR1I3	ZNF414	ZNF714	TFDP2	ZNF248	ZNF207	SOX9	ZNF664	TEF	ZNF449	TOE1	DPF2	ZBTB22	ELK1	HNF4G	MYB	ZBTB3	OVOL1	NRL	RELA	UBTF
LIG1	ID1	LMX1B	ZNF177	ZNF714	GLIS3	MEF2A	ZNF266	ZNF114	ZNF483	ZNF75D	ESR2	SOX8	RBPJ	JAZF1	ZNF117	ZNF30	ZMAT3	HOXB9	ZNF35	KCMF1	HOXC8	CREB3L4	INSM1	IRX2	STAT3	GMEB2	ZBTB47	ZNF689	BMP2	FOSL1	NR3C2	ZNF48	EGR4	POU1F1	HNF1A	SHOX2	CAMTA1	ZNF710	SALL1	WT1	TEAD1	TFE3	CREB3L2	HOXB8	PBX3	ZHX1	SOX13	ZNF277	ZNF335
LIG3	SIX4	VDR	SCRT1	TLX2	ZNF503	ZKSCAN5	MXI1	RREB1	HOXA11	NFE2	RARA	ZBTB49	CLOCK	DEAF1	ID1	ZHX2	ZNF77	HOXB13	RUNX1	ZNF146	ZNFX1	NPAS4	TSHZ1	ZNF682	ELK1	NFE2L2	ZNF195	NR1D1	SMAD1	SP8	ADNP2	EBF4	HOXC8	TSC22D2	ATF5	ZNF705D	TFCP2	ZNF451	TRPS1	ZBED4	ZNF491	RHOXF1	HOXC6	ZNF512	ZNF595	MAFB	TCF7	ZBTB1	WHSC1
LIG4	PPARG	TP73	ZNF14	ZNF404	ZNF823	ZNF503	IRX6	TLX2	CEBPA	BBX	KLF13	NR2F1	ZNF621	ELK1	TRPS1	ONECUT1	TCF21	ZNF395	MTF1	HESX1	HIVEP2	ARNTL	ELF4	TAL1	ZNF25	CAMTA2	TOE1	ZNF436	NR2C1	ZNF574	CBFB	ZSCAN5A	ZNF169	HAND1	HIF1A	PAX5	POU3F2	RARG	POU2F1	ZNF35	PHB2	ZNF705A	E2F5	MIER1	ZNF114	ZNF354A	FOXD4L1	ZNF514	DBX2
MAD2L2	EBF4	LHX2	NPAS1	VAX2	ZNF296	ZNF646	SCRT2	PRRX2	IRF2	ZFPM2	ZNF710	ZNF746	IRX1	PTF1A	TFDP2	ZNF600	KLF6	RBPJ	ATF2	GBX2	ZNF32	DMBX1	SPIC	GON4L	ZFP57	TBX6	ZSCAN2	RAX2	MSX1	RREB1	ZNF581	LHX5	NEUROD4	PAX7	POU5F1	ASCL2	TAL1	CREB3L1	ETV6	ZBTB7A	MEF2B	DPF1	ZNF579	ZNF697	CAMTA1	ELK1	ZNF131	HES2	SOX11
MBD4	MXD1	NR1H3	ZNF704	HOXA4	NR2E1	TOE1	ZNF75A	CIC	IFI16	ZSCAN31	ZBTB47	ZNF526	NR1D1	KCMF1	NR0B1	POU2F2	DDIT3	ZNF75D	ZNF175	CDX4	ZNF189	TCF15	ZNF207	EZH2	CREBZF	ZNF354A	THRA	MAFF	SOX6	FOXI1	ZNF280A	ERG	ZFHX3	TFDP2	CEBPZ	HEYL	MYBL2	CUX1	ZNF200	NFYB	ZNF496
MDC1	ZNF500	MLXIP	NFATC1	ETV3	FOXK2	ZNF415	ZHX2	ZNF679	MAX	GON4L	TP73	CIZ1	GMEB1	MYT1	POU6F2	EZH2	MXI1	MYBL2	FOXM1	ZNF519	TLX1	ZNF184	PRDM15	ZNF394	ZNF445	ZBTB10	TCF20	MYBL1	SP4	ZNF32	TCF19	WHSC1
MLH3	MSX2	TFCP2L1	ZNF350	ASCL2	FOXC1	ZNF236	ZSCAN5A	EBF4	TFAP2C	TAL2	ZNF253	ZNF620	ASCL1	IRF1	NEUROD4	RUNX3	FOXA3	ZFP14	ZNF3	PROX1	ZNF613	ZNF274	ATF2	ZKSCAN8	ZNF320	ZNF398	HAND1	ZNF678	ZNF287	ZSCAN29	TFAM	ZNF333	ZBTB41	ZNF25	ZNF239	NFYB	SIX4	ZNF197	ZFP62	ZKSCAN2	ZNF280D	ZNF322	BCLAF1	ZNF337	ZBTB25	ZBTB49	ZFX	ZNF514
MPG	ZNF747	FOXO4	CREB3L4	ZNF653	ZXDC	HOXC4	E4F1	ZBTB43	CREB3	MSX1	ZNF205	ZNF511	MXD4	ZBTB9	MXI1	DRAP1	ZNF622	TCF25	ZNF593	ZNF688
MRE11A	BHLHA15	PRDM9	ZNF665	HOXC5	ZNF593	ZSCAN29	ZNF407	ZNF573	MESP2	SIX4	ZBTB10	ADNP2	ZNF714	ZXDB	HOMEZ	AEBP2	E2F1	NR2C1	ZNF426	ZBTB26	FOXM1	ZFX	TCF21	ZNF41	PCGF6	TFCP2	MYBL2	MXD4	ZNF273	HMBOX1	ZNF681	NFX1	ZNF445	WHSC1	NKRF	ZNF430	BBX	ZNF473	TCF19	TFAM	BCLAF1
MSH2	MXD4	ZNF544	ZNF681	MYT1	TSC22D3	FOXD2	CLOCK	WIZ	ZNF473	BACH2	ZNF644	ZNF35	DPF1	FOXF1	GABPA	NEUROG1	TSC22D1	WHSC1	ZNF750	TBR1	OTP	MAFB	ID3	BATF	PHOX2A	TP73	CTCFL	ZNF93	SP4	OTX2	ZNF207	DR1	TSHZ3	PCGF6	ZNF114	CDC5L	FOXM1	ZFP69B	TCF25	SCRT2	E2F3	FOXN2	MYBL2	TFDP1	TCF19	EZH2	CEBPZ	GMEB1
MSH3	ZBTB25	ZNF274	PHB2	SALL1	DMRTA1	RCOR1	TCF12	ZNF276	ZNF214	ZFP91	CREB3	CREBL2	ZNF557	FOXD4	BBX	HHEX	SOX12	TBX4	ZNF721	ONECUT1	ESR2	ZNF24	ZNF277	YY1	ZNF830	SNAI1	ZNF319	STAT2	ZNF317	KLF10	MAF	E2F4	SP1	ZBTB17	NR1D2	POU6F1	SMAD2	ZNF253	ZKSCAN1	ZNF335	ZNF678	ZNF280D	KLF3	E4F1	MIER3	ZXDB	CLOCK	ZNF197	CEBPZ
MSH6	NFAT5	GMEB1	HSF2	TFDP2	MSX2	SALL3	ZNF117	CDC5L	EZH1	PCGF6	TOE1	GSX1	WHSC1	ZNF560	CTCFL	ZNF407	E2F1	NFYB	PHF20	ZNF184	EHF	TP73	RLF	ZNF623	ZNF276	ZNF664	MYBL2	ZBTB7A	ZNF143	OTP	CLOCK	ZNF513	ETV3	BBX	TFAM	FOXM1	ZFX	CEBPZ	EZH2	TCF19
MUS81	MNT	NR1I3	PKNOX2	RELB	BBX	CAMTA2	HES5	CIZ1	NEUROD4	ESRRB	SMAD9	SP7	HOXC5	ZBTB33	MIXL1	FOXC2	RXRB	TFDP3	MYBL1	STAT6	TBX19	MXD3	ZNF189	ZNF212	ZNF624	RCOR2	SNAPC4	ZNF274	PRDM15	ZHX1	NFKB2	ZNF513	ATF7	TCF3	EN1	ZBTB48	CXXC1	NR2E3	WHSC1	ZNF839	ERF	ZNF692	RBPJ	DRAP1	RELA	ZBTB49	ZNF76
MUTYH	ZNF26	ZNF701	ZNF511	ZBTB38	POU3F2	FOXD4	ZNF341	ELF1	MTF1	ZNF34	NFYC	ZNF839	ZNF76	PHB2	ZNF358	TCF3	ZNF133	CXXC1	TOE1	E2F1	E2F4	TFAP4	ZNF276	ZNF691
NBN	ELF1	TLX2	ZBTB11	ZNF319	ZNF668	NFKB1	UBP1	ZBTB2	ZNF485	ETV7	MEF2D	ZNF252P	RFX2	ELK4	ZFP91	ZNF518A	NR2F2	MYB	ZNF408	BCLAF1	TBX3	STAT1	GABPA	CEBPZ	ZNF100	REL	RFX7	CLOCK
NEIL1	KLF5	ZNF544	WT1	RBPJ	ZNF16	OVOL2	FOXE3	NR2E3	TAL1	ZNF76	YY1	MNT	SOX6	HEY2	ZNF337	ZNF473	MYT1	ZNF589	ZNF18	TEAD4	TFAP2B	CXXC1	POU2F1	RFX1	MLXIPL	POU6F1	ZFP2	SP5	ZNF839	NHLH1	ZBTB9	ZNF513	GSC	CTCF	RORC	ZNF491	SPDEF	E2F6	HSF4	MZF1	ZNF577	ZNF692
NEIL2	ADNP2	MLXIPL	DPRX	ATF7	ESR2	ZNF451	STAT2	ZNF341	ZKSCAN5	NR2F6	ZHX2	ZNF7	PRDM1	UBP1	ZNF189	INSM1	ZSCAN10	ZNF257	GZF1	RARG	FOXJ2	PROX2	HOXB4	RREB1	GATA4	ZBTB1	ZNF581	ZFP41	ZNF771	VSX2	DEAF1	ZNF155	TEAD3
NEIL3	HAND1	HIF1A	RUNX1	NFYB	HSF2	PRDM9	ZNF326	DMBX1	BNC1	ZNF681	RCOR1	ZBTB4	EZH1	MXD4	EZH2	ZBTB47	ZNF280C	CEBPZ	FOXM1	MYBL2	WHSC1	TCF19
NHEJ1	HEY2	PRDM12	SALL4	TFAP4	YBX1	UBP1	ZNF358	TBX4	ZNF35	ATOH7	STAT3	PPARG	IRX2	IRF2	SP6	BARX2	MYCL	FOXE1	ZBTB18	ZNF33B	ZNF350	NFATC3	PHB2	NKRF	CEBPZ
NTHL1	GATA5	IRX3	RXRG	ZNF563	ZSCAN10	ZSCAN12	ZNF541	ZNF155	ZNF407	ZNF232	HOXC13	HOXB8	ZNF710	IRF2	MSX2	NR1I3	ZNF205	PRDM12	TBX2	TFAP4	FOXD4L1	ZNF542P	CREBZF	CASZ1	TBX3	ZNF513	RFXANK	MAZ	ZNF622	HES1	ZNF593	E4F1	ZNF688
OGG1	ZNF507	GLIS1	HDX	HIF1A	HOXC8	TSC22D3	ZKSCAN5	ZNF407	NPAS1	ZNF648	PAX5	ZNF689	CREBZF	UBTF	CEBPE	LYL1	RUNX1	ZNF350	SOX14	ZNF76	ZNF35	YY1	ZNF41	MLXIP	MITF	ZNF771	HINFP	NFIX	TOE1	ZBTB48	E2F1	SOX9	STAT3	ELF1	ZNF575	CREB3L1	ZNF335
OTUB1	FOXK2	SOX12	PREB	FOSL2	NR2F6	TCF25	ZNF511	DRAP1	ZSCAN25	NR2F1	HSF1	ZNF366	ZNF385A	ZNF699	ZBTB21	HBP1	ZNF444	ZNF414	PPARA	ZNF593	ZBTB38	ZNF622	ZBTB1	ZNF280D	ZEB2	MIER1	RFXANK	SPDEF	NR2C2	ZNF408	ZNF41
PALB2	EHF	ESRRG	NFE2	STAT1	STAT3	ZFPM1	FOXN4	GSC	ZKSCAN4	NFATC1	NR2E3	TOE1	ZNF343	ZNF670	ZNF644	MEF2C	ZBTB43	MYBL2	TBX1	CREB3	PLAGL2	ZKSCAN2	ZNF665	MYF5	ZNF239	TBR1	ZNF195	ZNF830	ZNF689	ZNF57	RFX1	RFX5	ZNF711	ZNF467	ZNF557	ZNF385B	ATF6	ZSCAN22	ZNF572	MAFK	PHF20	ZFP62	ZNF267	TCF19	ZNF117	MXD4	ZNF207	ZBTB10	ZNF540
PARP1	OLIG1	ZNF197	ZBTB4	ZNF449	ZNF69	ZNF518A	TCF7L2	ZNF740	IRX5	POU6F1	ZNF345	ELK4	GMEB1	FOXM1	EOMES	RORA	LEF1	ZBTB47	ZFP69B	TOE1	ZNF662	IRX2	ZIC5	EZH2	TFCP2	ZNF678	SPIB	RFX5	NFIA	OSR2	GON4L	NFKB1	TGIF1	ZNF124
PARP3	MXD1	ZFP36L2	AHR	ZNF219	ZNF500	BATF2	ZNF526	MYNN	ZNF385D	OVOL1	IRF9	ZNF425	FOXN3	ZNF597	ZNF251	ZNF512	VENTX	ZFP36L1	MLX	HESX1	HOXA13	ZNF480	HDX	NFKB1	ZNF514	FOXD2	BARX2	CBFB	ZNF235	ZBTB18	TBX6	FOXK2	IRF1	IRF2	MEIS3	SALL2	STAT6	ZNF143	ZNF839
PCNA	ARNTL	ZSCAN20	RFX4	TFE3	MYCL	SOX4	TP53	ZNF114	SHOX2	PCGF6	ARNT	ZBTB22	ZNF830	ATOH7	ZNF395	MEF2D	PPARA	FOXG1	MLXIP	ZNF620	TP73	WHSC1	RORC	NFYB	MYBL2	FOXM1	TOE1	ZBTB2	MXD4	PRDM2	RXRA	YY1	MNT	E2F1	EZH2	TCF19
PIAS1	RUNX1	ZXDA	ONECUT1	HIF1A	ZNF430	HIVEP2	ZNF143	ZNFX1	ETV3	CLOCK	ELK4	ZNF616	ZNF148	NOTO	ZNF268	CEBPZ	RORA	TFAP2B	ZNF609	EHF	BBX
PIAS4	TOE1	ZNF83	PHOX2B	RBPJ	EGR3	FOXF2	TEF	WT1	ZKSCAN3	ZNF25	TP53	ZFPM1	ZNF470	ARX	ZBTB7A	ZNF646	RUNX1	NOTO	CASZ1	FOXP1	RFX1	ZBTB17	ZNF777	ZNF652	SNAPC4	ZNF182	ARID3A	MNT	ZNF613	ZNF341	POU6F1	TCF3	ZNF441	MLLT1	NFIC	ZNF710
PMS1	TCF19	FOXM1	ZNF124	RELA	ZNF280C	ZBTB26	MYC	ESRRB	OSR2	GABPA	ZBTB7A	CUX1	VSX2	TFAM	ZNF691	PRDM15	ZNF474	ZNF137P	ZNF280D	ZNF239	ZNF197	ZBTB41	ZNF326	ZNF182	ZNF644	ZNF213	ZNF202	NR2C1	CAMTA1	ZNF248	ZNF665	DMTF1	TFE3	CEBPZ	PCGF6
PMS2	ELF1	TBX6	ZNF554	HDX	ZNF287	CREB3	SP2	ZSCAN29	ATF2	CUX1	SALL3	MLX	PRDM15	ZNF222	ZNF621	ZNF320	ZNF366	ZNF497	BCL6B	IRF9	BHLHA15	ZNF271P	ZNF446	RHOXF1	ZNF697	ZNF12	CXXC1	TFDP3	NFRKB	PRRX1	JDP2	TFAP2B	ZNF275	ZEB2	YY1	ERF	ZNF3	DEAF1	ZNF514	HEYL	MAX	ZFP41	ZKSCAN5	FOXA3	CREB3L1	ZBTB49	ZNF557	FOXD4	PPARD
PNKP	WHSC1	ZNF628	ZNF207	ZNF277	ZNF576	ZNF444	ZNF251	PITX3	ZBTB48	ZNF235	GSC	ZNF703	TCFL5	ZNF839	ZNF620	CREB3	BATF	ZNF467	NFATC4	TP73	ZNF653	MXD3	ZNF692	MEIS3	CREB3L4	ZNF513	IRF3	NR1H2
POLB	DEAF1	MLLT3	ZNF101	CEBPZ	HOXA11	ZSCAN25	YY2	CIZ1	FOXA1	NEUROG3	SKIL	THRB	ZNF99	RCOR3	CREB3L4	ZNF658	ZNF595	ZNF747	ZNF565	RUNX2	ZNF213	ZBTB10	ZNF131	LHX4	TSC22D1	ASCL3	ZNF593	HES1	PATZ1	TFAP2E	IRX1	ONECUT3	FOXN3	RARG	FOXD4L6	ZFP41	ZNF491	TFAP2D	INSM1	ZSCAN16	ZNF200	ARNT2	SOX11	ZNF622	DLX2	IRX2	PROX2	ZKSCAN2	CREB3L1
POLD1	FOXQ1	UBTF	ZBTB12	SKOR1	HES4	ZNF71	TEAD4	ZNF628	ZNF114	CIZ1	RELB	ERF	MYBL2	E2F1	MXD3	NR1H2
POLD2	CEBPZ	ZNF251	ZNF79	MESP2	TBX6	ZNF473	ZNF552	TOE1	ZNF224	ZNF75D	ZNF398	NR3C2	MYBL2	ZNF410	IKZF2	CIZ1	E2F2	TCF25	MXD3	PRDM2	ZNF622	MAZ	ZNF581	PHB2	E2F1	ZNF511	MYC	ZBTB46	PREB	RFXANK
POLD4	HHEX	ONECUT2	TCF25	ZNF542P	MYC	ZHX1	YBX3	CEBPE	SREBF1	CASZ1	RARA	ZNF142	JUND	SP5	ZNF581	RREB1	ZNF704	ZFP91	ZNF18	WIZ	ZNF385A	NR2F6	NFATC4	MEIS3	NPAS1	TEAD3	GMEB1	ELK1	ZNF622	RFXANK	MXI1	ZNF580	ZNF688
POLE	NFIX	ZNF19	PCGF6	NFX1	TBX6	TCF3	KLF8	GLIS3	SIX6	DRGX	MXD3	ZSCAN5A	TSHZ1	GON4L	POU6F2	TOE1	NRF1	ZNF266	ZNF326	SPDEF	GZF1	GBX1	ZNF137P	ZNF541	SPIB	CIC	JAZF1	ZNF142	MAFB	PBX3	ZNF84	NFE2L2	ZNF714	MAZ	FOXM1	ZNF473	ZNF571	ZNF646	POU3F2	PRDM15	MAX	MYBL2	ZNF335	E2F1	EZH2	MLLT1	TP73	WHSC1	ZNF26
POLE2	ZNF473	ZNF581	ZNF667	MXI1	STAT3	ZNF714	ZHX3	IKZF4	DMBX1	PRDM2	ZNF207	ZNF706	POU2F1	RCOR1	ZNF687	NFE2L1	ZBTB40	ZSCAN20	NFX1	NFRKB	EZH1	TOE1	TBR1	ZNF410	FOXM1	ZBTB2	CEBPZ	NR3C2	ZBTB22	ZSCAN10	MAFG	TEAD4	ZBTB9	ZNF530	OLIG3	TFE3	NR2C1	PAX9	ZNF620	YY1	ZNF85	ZNF257	ZNF443	TCF19	ZNF114	MYBL2	E2F1	EZH2	ZNF319
POLE3	NR3C2	ZNF425	MIXL1	PHOX2B	ZBTB47	ZBTB22	ZNF398	ZNF200	ZBTB6	KLF6	ZNF557	FAM170A	FOXE1	NKRF	ZBTB5	ZNF18	PCGF6	ZNF117	TCF19	EZH1	FOXM1	ZNF513	CAMTA2	ZNF410	ZNF516	DR1	E2F6	TOE1	ZBTB9
POLH	FOXD2	NR1I2	RFX4	SOX11	EZH2	TCF19	PDX1	ZNF202	ZBTB39	TSHZ2	ZNF713	ZNF540	GMEB2	HOXA1	HIF1A	ALX1	ZBTB22	HIF3A	TFEB	ZNF527	DMRTA2	FOXD3	GATA6	ZBTB38	ZNF137P	ZBTB20	ZBTB3	OLIG3	ZNF184	POU5F1	SRF	ZFP64	TCF20	IRF6	CDC5L	ZNF318
POLL	ELF3	MSX2	ZFP42	ZNF548	CAMTA2	SCRT1	ZNF117	ZNF213	CXXC1	NR1I3	ZNF57	NR2F6	SNAPC4	ZNF485	IKZF2	DBP	ZNF267	ZNF277	ZNF48	NFE2	ZBED4	NFRKB	BNC1	RFX5	ZNF205	SOX4	HIF1A	POU3F2	POU6F1	FOSL2	NFE2L2	GLIS3	HEY2	SMAD3	JUND	ZNF35	NR2C1	SMAD2	ZXDC	DPRX	MYT1L	ZNF689	ZNF358	ZNF436	ZNF653	PHB2	MYC	ZNF670	GATA3
POLM	HOXD4	ZNF131	ZNF252P	ZBTB10	TFAP2C	ZNF577	CEBPB	HOXB1	ZNF271P	ZNF668	ZNF467	FOXE1	ZBED4	STAT6	ZNF146	NKRF	ZNF460	OSR2	ZNF260	ZNF711	ZNF646	E4F1	NFIX	ZNF700	SOX13	NR2E3	ZNF83	ZBTB48	CREBZF	SOX15	ATF6	ZNF473	BNC1	TBX5	HOXB3	SNAI3	ZNF169	ID3	DMTF1	MZF1	ZNF692	ZNF710	GLIS2	ZNF513	FOXS1	ZBTB49	ZNF839	PBX4	RFX1
POLR2C	NFATC2	CEBPZ	ZNF589	POU4F3	ZNF181	PRDM15	FOXI1	ZNF562	THRA	ZBTB9	HOXC10	AHR	ZNF114	E2F6	ZFP36L2	ESR1	DDIT3	PREB	ZFP36L1	STAT5A	ZBTB47
POLR2D	E2F5	HES4	GLIS2	STAT1	ZNF18	EZH2	HOXC12	RUNX1	TSHZ1	SALL3	PRDM15	ELF1	ZBTB47	ZNF320	CDX1	ZBTB7A	ZNF318	NFATC3	MYBL2	SCRT2	EZH1	MEIS3	SIX2	HES5	ZNF410	ZNF165	NFYA	NRL	ZNF2	ZNF599	PCGF6	HOXC13	FOXI1	GRHL2	IRF2	ZNF639	MLX	E2F6	HBP1	TFAM	ARNT2	MYC	FOXM1	RCOR3	ZNF620	FOXK2	RERE	ZNF582	RARB
POLR2F	SOX10	ZNF358	ZFP36L1	ATF4	TCF15	YBX1	CDX1	NR1I3	CEBPB	DRAP1	E2F1	ZNF593
POLR2G	DLX2	KLF15	ZNF34	ZBTB9	GATA6	ZNF514	ZIM2	PHB2	CREBZF	NR2F6	ZNF496	TCFL5	NFIC	ZBTB38	ZNF486	MAFK	IRX4	RFX1	ZNF32	ZNF511	MAFF	DRAP1	WT1	FOXO4	MAZ	ZNF292	ZNF142	ZNF410	FOXF1	ZNF354B	MYBL2	MNT	UBTF	DPF2	E2F6	MLX	ZNF593	ZNF622	ZNF710
POLR2H	HEYL	HIVEP3	MLXIP	PREB	YY2	ZBTB14	ZNF174	ZNF750	ZNF2	DDIT3	EN2	ZNF354A	ATF4	ZBTB40	TOE1	ELF4	ZNF318	FOSL2	CREB3L4	KLF12	ZNF32	ZNF239	ZNF823	ZNF90	DRAP1	ZNF699	ELF1	OVOL2	POU5F1	RERE	ZBTB38	MITF	ZNF646	NR3C2	TFDP2	MYC	PCGF6	NR1I3	CREM	SKI	PRDM2	ZNF319	ZNF691	ZNF511	NR2F6	ZNF593	ETV3	MXD3	ZNF706
POLR2I	DMRTC2	JDP2	VAX2	IKZF2	LHX2	ZFP36L1	JUN	ZHX1	ZNF41	ZNF514	ZBTB40	PRDM5	STAT5B	DBP	MEF2B	HOXA7	MAFG	ATF2	ZNF318	HOXC9	ZBTB38	ZNF668	FOXH1	ATF4	MAZ	HES5	KLF8	MAF	ZNF641	RXRG	ZNF430	CIC	RBPJ	ETV3	NR1I3	POU5F1	USF2	ZNF511	ZNF576	ZNF296	EHF	HSF1	ZNF710	STAT2	TCF15	ZNF646	CREB5	DEAF1	ETV3L
POLR2J	ZNF740	ZNF593	NFKB1	ZNF358	ZNF213	ZXDA	ETV2	ZBTB40	ETV3	POU2F1	DRAP1	MXD3	RFXANK	ZNF511
POLR2K	ZNF318	CEBPZ	ZNF35	RELA	REST	LMX1A	ASCL1	IRX6	POU4F2	TSC22D4	EZH2	ZHX3	ZNF319	ZFP64	HMBOX1	ZNF71	SKI	ZNF302	KLF7	ZNF687	ZNF165	ZNF354A	PRDM15	MNT	ZBTB47	CIZ1	E2F6	ZNF496	ZNF706
POLR2L	ZNF830	ZNF75D	EMX1	ZNF326	ZNF398	ZNF581	ZBTB10	ZBTB34	ZNF319	DEAF1	SPDEF	CEBPE	NPAS1	BATF	FOXO4	STAT5B	WIZ	ZNF580	PITX3	ETV2	ZNF593	ZNF771
PRKDC	ZBTB49	ZNF513	CREB3	MGA	WHSC1	BCLAF1	ZIM2	ZNF213	TBX20	GSC2	ZNF433	CDC5L	MLXIP	ZNF124	HOMEZ	TCF19	NFYC	SPIC	E2F3	ZNF623	CLOCK	ZNF462	ZNF473	ZNF252P	ARNTL2	ZNF121	ZNF354C	ZNF394	ZNF704	TFAM	ZFP69B	ADNP2	GMEB1	REST	ETV3	TCF20	FOXM1
PSIP1	ZNF491	ZNF620	ZNF718	MEF2A	PAX5	WHSC1	ZNF519	TP73	ZBTB14	DMBX1	PCGF6	RCOR1	E2F6	RREB1	ZBTB6	TCF19	TCFL5	FOXM1	ZNF354A	POU4F1	SP4	CEBPG	NR2C1
RAD23A	NFYC	NR1I3	PRDM7	IRX5	ZNF593	ZNF740	ZFP36L1	FOXK2	ZNF454	ZNF382	ZNF592	ZNF81	MLX	ATF6	HDX	RELA	HSF1	DDIT3	GON4L	PROX2	ZBTB1	ZNF414	ZNF641	EHF	POU2F1	ZNF555	NFKB1	NR1H2	KLF1	E2F1	HBP1	ARHGAP35	TFAP4	DRAP1
RAD23B	GATA5	ZNF266	HOXD8	ZNF366	ZNF133	ZSCAN25	NFIA	MEF2A	OSR1	NEUROG1	ZBTB46	ZNF101	GLI2	NFIL3	KLF17	HIF1A	KCMF1	ZNF512	ZKSCAN4	ZNF19	MEF2C	ZNF337	SREBF2	ZNF197	ZFP14	PHF20	GATA2	ZNF333	HIVEP3	ZNF189	TSHZ2	ZBTB2	CAMTA2	CXXC1	ZFP91	ZNF394	ZNF706	MXD4	ZBTB47	ZNF148	E2F6	STAT5A	WHSC1	ZNF207	ZNF276	ZBTB6	ZNF69
RAD51	PTF1A	FAM170A	GLI2	MXD3	ZNF154	IKZF4	SREBF2	ZKSCAN7	HOXB9	ZNF572	RERE	ZFP57	ZXDC	ZNF582	TOE1	FOXO4	NR3C2	ZNF596	VENTX	PRDM2	TP53	TCF19	CREBL2	ZBTB4	ZMAT3	HDX	PRDM12	MXD4	ZNF658	ZBTB14	SALL2	ZNF341	ZNF483	EZH2	ZNF608	ZNF25	ZNF10	WHSC1	ZNF93	KLF15	E2F5	ZNF530	ZNF706	ZNF513	FOXM1	ZNF695	E2F1	MYBL1	MYBL2
RAD51AP1	ZBTB2	YY1	CIZ1	MYBL2	ZNF195	ZNF488	HAND2	MNT	ST18	ZNF530	ZNF326	ZNF280C	STAT1	BCLAF1	PCGF6	TCF19	FOXM1
RAD51C	ZBTB46	ELF1	CIC	GABPB1	STAT6	E2F1
RAD52	TCF7L2	ZNF236	MZF1	ZNF546	ZNF577	SOX13	ZNF273	ZNF142	ZNF10	PRDM15	EZH1	ZNF395	ZNF589	ZNF839	ZNF83	ZNF182	ZNF333	ZNF692	ZNF500	ZXDC	DMTF1	ZNF169
RAD54B	SCRT2	CEBPZ	BCL6	NKRF	ZNF682	ZNF519	FOXM1	ZNF557	CLOCK	EZH2	TCF19	ZNF695	ZNF473	MYBL2
RAD54L	MLLT1	PRDM16	GLI2	IFI16	FOXF1	HNF4G	SKI	E2F2	YBX1	ZNF540	TOE1	ZNF326	MXD3	WHSC1	PCGF6	TCF19	ZNF695	FOXK2	E2F1	EZH2	FOXM1	MYBL2
RAD54L2	PPARA	USF1	IFI16	ZNF624	ALX1	DLX2	EMX1	NR6A1	ONECUT2	SALL4	TBX4	ZSCAN29	MLX	NFRKB	HIVEP3	ZNF684	ZKSCAN5	ZKSCAN8	ZNF547	ZBTB10	ZNF140	ZNF600	KLF10	SOX12	ISX	TSHZ2	ZNF480	ZNF280B	LHX4	MXD1	POU6F2	PAX3	TFAP2E	HIVEP2	SP5	ZBTB14	ZKSCAN2	ZNF271P	ZNF672	MLLT3	FOSL2	ZNF623	VSX2	ZNF142	CEBPB	HMBOX1	POU4F3	ZNF619	ATF1
RBBP8	DLX4	GATA5	ZNF143	OVOL2	ZNF214	BCL6	THRB	TP73	TEAD3	TRPS1	ZFP37	HOXC9	ZNF385A	ZSCAN29	ZNF385D	ZNF596	PBX3	ZFP36L2	ELF3	HIVEP2	PRDM2	UBP1	CTCF	NR2C1	ZNF296	HOXC13	DLX3	ZNF334	KLF8	ZFX	MLXIPL	E2F6	ZNF25	ID2	ZHX2	ZNF423	DLX2	ZBTB44	DLX1	STAT5B	ZNF704	RXRA	MSX2	MXD1	ZNF385B	SP5	ZNF236	LEF1	PGR
RBX1	FOXD3	TSC22D3	ZNF565	ZNF623	CREM	ELF4	NFE2	ZNF706	FOSL2	TFDP2	ZNF318	PHOX2B	EPAS1	OVOL2	POU5F1	MXD3	ZNF366	INSM1	YY1	ZNF496	TSHZ2	ZFP91	NR1I3	RFX1	MNT	ZNF704	CDX1	PPARA	ZNF710	DRAP1	ZNF165	MYC	RFXANK	FOXO4	NFKB1	CIZ1	MAZ	PRRX2	CAMTA1	ATF2	ZHX1	GON4L	MAFG	ZNF687	ZNF699	NFRKB	ZNF641	ATF4	POU2F1
REV1	E2F6	HMX3	ZNF700	ZNF432	NR2C1	PRDM12	GMEB1	RUNX2	ZNF92	ZBTB2	KLF3	KLF9	ZNF248	ZNF385D	ZNF75D	MLXIPL	NFYB	INSM1	CREBZF	RFX2	TP73	PAX2	ZNF333	ZBTB43	ZNF394	ELF2	ZNF581	ZNF625	ZNF169	HLF	ZNF500	ZNF507	BCLAF1	ZNF554	ZNF25	ZNF280D	PCGF6	DMTF1	ZBTB49	ZNF354B	ZNF777
REV3L	CREB3	PPARD	ZNF679	NR1H2	SMAD9	ZNF236	ZNF620	NR2C2	CLOCK	ELMSAN1	HIVEP2	RFX7	RFX3	ZBTB11	ZNF445	FOXO3	ZNF585B	PROX1	TEAD1	MYT1L	CREB5	USF1	ZNF573	ZFP91	ZNF641	NFAT5	LCOR	MGA	FOXN2	ZBTB21
RFC1	NR1D2	NR2E1	ZKSCAN3	DDIT3	ZNF746	HOXA13	ZBTB38	ZNF319	CREBL2	TGIF1	ZNF268	ZNF426	ZNF292	ZNF530	DMRT1	STAT3	ZHX2	ZNF148	TOE1	ZKSCAN2	ZNF445	ZNF689	ZNF273	MYCL	ZNF117	ZNF407	CLOCK	ZNF195	UBTF	ZBTB2	CCDC79	E2F1	NR3C1	ZNF114	TFDP1	POU1F1	ZXDC	AFF3	ZNF713	CEBPZ	CDC5L	ZBTB10	NR2F2	ZFP62	ZNF718	IKZF2	FOXM1	TFDP2	SOX18
RFC2	TCF3	ZNF710	NFAT5	TEAD4	TLX1	ZBTB1	FOXF1	SP8	ATF2	ZNF571	TFDP1	TFDP2	ZBTB49	SCRT2	SOX11	ATOH7	PHB2	ELF1	STAT6	IKZF5	CREB3L4	MYCL	POU3F2	ZHX3	ZNF410	ZNF746	FOXD3	NR3C2	RORA	ZNF641	E2F2	KLF13	ZNF169	ZNF236	ZNF449	ZNF593	MNT	PCGF6	ZBTB40	E2F1	MXD3	EZH2	MYBL2	TOE1	TCF19	ZNF511
RFC3	WT1	ZBTB47	ZBTB7A	LCORL	ZBTB46	ZNF581	EZH2	GABPB1	MLXIPL	ELF1	ZNF2	FEV	FOXP1	NFKB1	E2F5	TFE3	NKRF	POU1F1	RCOR1	DMBX1	DR1	ZBTB10	PAWR	MXD4	NFYB	POU3F3	ZNF117	ZNF326	ZNF207	ZKSCAN7	ZNF681	BCLAF1	ZNF695	ID2	ADNP2	SCRT2	ZNF319	ZMAT3	ZNF530	ZNF519	FOXM1	ZBTB9	PAX7	ZNF85	TCF19	E2F1	MYBL1	MYBL2	PCGF6
RFC4	HINFP	DPF1	CEBPZ	MXD3	TLX3	FOXD3	TEAD4	ZBTB7A	TOE1	ELK3	NFYB	MYBL2	EZH2	ZNF695	E2F1	PCGF6	TCF19
RFC5	ADNP	SP1	ZKSCAN7	ZMAT3	CEBPE	HOXA11	STAT3	ZNF366	BATF2	ISL1	PATZ1	TCFL5	OLIG3	ZIC1	ZNF143	ATF1	GLI2	ST18	RCOR1	ZNF681	ZSCAN16	ZFP62	YY1	ZNF326	MIER3	EZH2	STAT5A	NKRF	ZNF530	POU3F2	ZEB2	ZNF664	CREB5	GABPB1	DMBX1	ZNF84	ZNF519	OTP	ZBTB9	CEBPZ	E2F1	MXD4	TP73	ZNF620	MYBL2	NFYB	PCGF6	WHSC1	FOXM1
RIF1	ZBTB14	ZNF2	ZSCAN20	ZBTB21	IKZF4	SCRT1	ZNF582	ZNF749	NFYC	VEZF1	RLF	CCDC79	TP73	HIVEP1	TBX18	ZNF121	ZNF326	ZBTB11	SP3	ZKSCAN2	ZNF280C	ZNF507	ZNF37A	CREB1	TFEC	ZFX	ZNF280A	ZNF462	REST	LCOR	REL	ADNP2	BCLAF1	TCF19	ZNF699	CLOCK	ELK4	ETV3	TFAM	MGA	ZBTB10
RMI1	FOXO1	ZNF439	ZNF449	MYCL	ZNF714	ZNF404	ZNF680	ZNF107	YY1	ZNF718	ZNF648	ZNF664	ZNF43	ZNF335	MLXIP	NR3C2	BACH2	RCOR3	TSHZ3	ZNF540	SIX4	ZNF606	PCGF6	NFIA	ZNF609	E2F1	ZNF566	KLF17	HNF4G	ZNF292	SRF	CAMTA2	TP73	SKIL	MLLT3	MIER1	TCF7L2	ZBTB6	HSF2	KLF8	RXRB	TSHZ2	NFYB	ZFX	DEAF1	ZNF69	ZFP36L2	PAX9	ZNF273
RNF168	ZKSCAN2	ZNF654	CREBZF	MGA	TSC22D4	ETV3	TCF20	HIVEP2	ZNF641	TCF19	GMEB1	REST
RNF20	ZSCAN5A	ZNF266	ZNF197	DACH1	ZNF271P	ONECUT1	ZNF680	ZNF514	BBX	POU4F2	ZBTB37	ATF5	SRF	ZFX	ZXDC	MXD4	ZNF281	MSX2	CREM	CEBPZ	ZNF510	ZNF69	IRF6	FAM170A	ZBTB9	MLX	POU6F1	ZNF28	ZNF512	ZNF276	ATF6	ZFP36L2	ZNF79	ADNP	UBTF	ZKSCAN2	ZNF189	ZNF513	ZNF580
RNF40	ZNF296	GABPB1	MYT1L	ASCL2	CREBZF	ZNF563	DPF2	SEBOX	STAT5A	TFAP2B	ZBTB3	ZNF408	ZNF626	ZXDA	BHLHE40	KLF1	PHF20	ZBTB6	SP110	ZNF572	CAMTA2	GZF1	ZNF22	ZBTB14	NPAS2	TGIF2LX	ZHX2	ZNF33A	ZNF771	LHX9	MEF2B	ZNF689	ZBTB46	TBX1	DEAF1	NFE2L1	MLX	TFCP2	ZNF48	MYCL	RARG	OVOL2	SREBF1	IRF9	NFIA	KLF10	ZNF608	HOXC9	CEBPZ
RNF8	FOXF1	THRA	ZNF512	SOX10	TRERF1	ZNF577	FOSL1	UBP1	CEBPZ	ZNF282	CDX1	PRDM13	ZNF622	SP2	THRB	ETV7	ZNF697	PHOX2A	ZFX	EVX2	ZNF560	CEBPG	FOXC1	BCL11A	DMRT3	HOXD13	ZNF286A	PCGF6	ALX3	TCF7L1	RAX	MSX2	ZNF639	EZH2	RREB1
RPA1	NFIX	TFDP2	ZNF232	ZNF148	HOXB3	ZNF77	E2F1	ZBTB7A	FOXD4L1	CEBPZ	POU3F2	ZEB1	NRL	ZNF420	CDC5L	MAX	GMEB1	HESX1	ZNF513	FOXM1	TCF19
RPA3	PBX2	ZFAT	MAFF	E2F6	ZNF710	ZSCAN31	MEOX2	ZNF207	MSC	FOXD2	SALL3	CREB3L4	CEBPZ	TCF19	ZNF563	ZBED4	ZNF592	ZFHX4	ZNF343	YY1	ZNF114	ZNF354B	NPAS1	ZBTB47	SATB1	FOXD3	SKI	ZNF746	WIZ	RFXANK	HIVEP1	ETV2	RELA	MNT	E2F1	MXD3	ZNF142	ZNF622
RTEL1	ZNF222	SATB2	MSC	TFDP2	ARID3A	CXXC1	SOX9	HSF4	PRDM15	ZNF610	ZBTB46	SPI1	ZNF467	ARNT	WHSC1	GATA2	ZNF513	NFATC3	MAFK	ZNF500	ZNF335
SHFM1	GABPB1	ZSCAN16	ATOH7	ZNF705A	ZBTB4	IKZF5	RFXANK	NFIC	HBP1	TBX3	ZNF142	TFDP2	ZNF516	ZNF695	ZNF75A	E2F6	ZBTB26	RFX1	ZNF394	CASZ1	MTF1	CEBPB	ZNF641	ZNF706	ZSCAN21	POU5F1	ZNF511	ZHX2	CAMTA2	DLX5	VAX2	MNT	TCF15	POU2F1	RBPJ	MXD3	ZNF32	NR1I3	ZNF593	DRAP1
SMUG1	POU6F1	ZNF496	ZNF563	ZNF354B	GMEB2	E2F6	ZNF341	RFXANK	GMEB1	E2F1	ZNF593	NFIX	WT1	FOXD4	MIER1	ZNF771	NRL	DMRTC2	ZNF467	ZNF691	NFKB1	TBX6	KLF13	ZSCAN16	ZNF839	MNT	SPDEF	ZNF511	NFIC	NR2F6
SSBP1	ZNF710	HIVEP3	ZNF623	ZNF496	ZNF32	HOXC8	ZBTB14	TFDP2	ZNF485	RFX1	ZNF25	NFIC	EZH2	ZNF195	ZNF318	RFXANK	RERE	YBX1	ZNF511	CIZ1	NR1I3	ZNF35	ZNF641	CEBPZ	MAFG	POU2F1	ZNF354A
TCEA1	IKZF5	ZNF451	CREBL2	CEBPZ	GABPA	E2F5	ZNF710	BCLAF1	MNT	ZBTB2	PCGF6	YY1
TCEA3	TEAD1	TOE1	TFE3	ZNF622	ZNF563	ZNF467	TFDP3	RFX2	MXI1	TEAD2	FOXD2	DACH1	WIZ	ZNF582	CIZ1	ZFP36L1	SPDEF	ZNF394	HOXC13	TCF19	ZNF552	CREB3L4	OVOL2	POU2F1	STAT5B	DBP	IRF5	SP5	ZBTB46	ZNF486	SNAI2	CREB3	CUX2	MEF2D	SOX4
TDG	PRDM9	DMRTA1	ZNF19	ZNF468	POU6F1	EZH1	ZNF395	PRDM4	PLAGL2	ZNF664	ZNF143	ZNF195	PCGF6	CEBPZ	MYBL2	BCLAF1	NKRF	ZFP69B	HIF1A	NFYB	SOX4	CBFB	E2F3
TRIP12	DPF2	GRHL1	ZNF398	ZSCAN21	ZNF354B	UBP1	ZNF609	HSF2	ZNF488	ZNF572	ZNF696	ZNF260	RFX7	FOXO4	ZBTB11	ZNF513	REL	ZNF275	DBP	ZBTB49	ZFX	ELK4	RREB1	ZNF426	ZNFX1	ZSCAN20	HES1	JUN	PRDM2	RFX2	MAFK	ZNF839	ZKSCAN5	CEBPZ	HOXC8	ZNF337	ZNF10	ZNF280B	HDX	HLF	ZNF276	BACH1	MAFF	TFAP4	STAT1	ZNF599	ZNF133	CDC5L	MXD1
UBE2N	CBFB	PRDM4	ZNF143	ZNF713	FOXO4	ONECUT1	TEF	TRPS1	CUX1	DLX4	HOXC8	THRB	ZBTB47	ZSCAN29	CEBPZ	STAT5A	ARNT2	HESX1	PHOX2A	ZNF592	FOXE3	MYBL2	SCRT1	LHX4	MEIS1	ZNF343	ID2	YBX1	PCGF6	ASCL1	ZNF214	ARX	DDIT3	DEAF1	MYT1	ZNF2	ZNF354A	ZNF12	ATOH1	ZNF641	ZFP36L1	SOX2	ZNF620	ZNF189	ZNF431	ETV5	ZNF174	ZNF213	ZKSCAN4
UIMC1	TCF7	ETV7	ZNF326	NRF1	ZSCAN21	ZNF771	E2F4	EZH2	ZBTB41	TCF19	ZNF114	ZNF385A	ZNF213	ZNF202	ZNF276	ZBTB49	MYC	ZNF23
UNG	ZNF256	ESRRB	MYBL2	NFYB	EZH2	EGR2	NR2C1	ZBTB22	TFAP4	MAFK	MSC	ZNF74	WIZ	WT1	ZNF425	ZFX	POU2F1	TBX20	IKZF2	TEAD4	IRF3	ZNF696	ZFAT	OTP	PCGF6	ZHX2	TFAP2D	ZNF706	ZNF239	FAM170A	ZNF117	E2F1	GLI2	ZNF488	ELF1	PRDM2	TFAM	MYC	E2F5	TCF19	FOXM1
USP1	SOX6	WHSC1	ZNF567	CEBPZ	TBR1	MEF2A	PCGF6	ZNF513	TCF20	CEBPG	ZNF184	TCF19	EZH2
USP3	IRX1	ONECUT2	SMAD4	ZBTB6	SOX9	ZIM3	STAT5B	SOX1	ZNF350	NFIA	ZNF208	ATF6	ZNF468	ZNF518A	TFAM	ZBTB22	ZNF277	ZNF701	ONECUT1	PKNOX2	ZNF669	HDX	RREB1	TUB	GRHL2	GABPB1	BCLAF1	UBTF	ZNF124	HIF1A	AR	TFAP2B	ZFP41	TBX3	MITF	ZNF138
WDR48	NR5A2	UNCX	TFDP2	ZNF512	IKZF5	ZZZ3	ZNF641	TRERF1	ZNF479	PRDM4	ARNTL	ZNF618	CREB1	MAFK	ZNF420	VEZF1	ZNF260	PLAGL2	ZNF627	E2F6	MYC	NR1D2	TBR1	ZNF620	CEBPZ	ZNF197	BCLAF1	ZNF490	HBP1	ZNF322	ZNF507	TBX6	SMAD4	ZNF513	ZNF561	ZNF445
WRN	ZNF514	NFATC3	EHF	PCGF6	ZBTB39	ZNF562	ZBTB17	ZNF354C	ZNF347	ZNF665	ZNF644	ARNTL2	ZNF131	ZNF426	REL	ZNF623	NFAT5	ZFP91	DBP	TFAM	ZNF280C	ADNP2
XAB2	FOXG1	TP53	ZNF575	ZNF70	ZNF572	ZNF613	ESR2	MEIS2	TSC22D4	ZNF280C	ZNF461	ZNF777	ZBTB25	ZNF263	OLIG3	DDIT3	E4F1	ZSCAN23	DPF1	TP63	ZBTB48	ZNF271P	ZNF248	DLX4	NFE2	NR1I3	ZNF407	HOXB9	ZNF20	ZNF570	LHX2	SOX4	ZBTB41	ZNF57	ZNF705A	ZNF706	RAX2	ONECUT1	ZSCAN5A	ZBTB17	ZNF615	CREBZF	ETV6	IKZF4	ZNF622	HOXC9	ZBTB34	ZNF577	PKNOX1
XPA	BHLHE41	PAX4	VEZF1	ZXDC	FOSL2	RFX5	ZNF589	CIC	IRX3	ZNF618	PROX2	ARID3A	ZSCAN22	SIX4	ZNF33B	ZBTB5	FOXK2	MLXIPL	PHF20	TCF7L1	ZNF595	HESX1	ZBTB49	ZNF32	ZNF662	CLOCK	JUND	NFIB	XBP1	DUXA	GSC	ZBTB46	LBX1	SREBF1	NRF1	NR2F2	SMAD4	TGIF1	ZNF695	CEBPG	NKRF	NFE2L1	ZNF280D	TEAD2	ZNF385D	HMX3	ZNF563	SOX12	ZNF620
XPC	HLF	HOXC8	FOXA3	FOXL2	NR1I3	SIX4	SOX9	ZNF285	ZFP64	ZNF200	TFCP2L1	ZBED4	ZNF605	ELK1	POU2F1	ZNF554	ETV5	HES2	PRDM6	ZNF214	SNAPC4	ZSCAN29	NR2C1	SALL2	ZNF219	TSHZ2	ZNF425	HIF1A	CAMTA1	ZBTB40	MLLT3	ZNF175	ZNF366	MAFA	ZNF75D	ZNF518A	CTCF	IRF2	RBPJ	RFX2	ZNF500	ZNF101	PRDM5	TCF15	ZNF182	ZNF589	MIER3	ZBTB49	VDR
XRCC1	ZNF513	FOXE3	ZNF519	ARHGAP35	ZBTB10	ZNF322	FOXN3	ZIK1	ZNF446	FOXD2	SIX5	ETV7	ZNF85	PRDM9	ZNF629	ZNF70	ZNF562	TBX4	ZNF394	ZNF512	ZNF584	EPAS1	NEUROD1	HKR1	FOXI1	STAT6	ZNF227	ZSCAN10	ZSCAN21	ZFHX3	ZNF777	ELF5	MAFG	TFAP4	IRF9	ZNF470	ZNF460	ZNF230	ZBTB44	ERF	KLF8	NOTO	FOSL1	RFX1	ATF6B	CIC	ZBTB17	ZNF252P	E2F5
XRCC2	ZBTB11	ZNF326	TCF19	ZNF514	FOXM1	ZNF519	E2F3	MYBL1	ZNF280C	ZNF695	MYBL2	ELK4	WHSC1	ZNF714
XRCC3	CIC	MEF2B	TCF3	MAFK	ZNF277	NPAS2	GMEB2	RHOXF1	ZNF496	FOSL1	SNAPC4	WT1	DPF1	ZNF169	ZMAT3	ELF4	ZBTB17	ZNF530	MYBL2	ZNF513	ZNF335	WHSC1	TCF19	E2F1	MXD3	RBPJ	TOE1	ZNF839	ZNF519
XRCC4	ARNTL	DLX1	TEAD4	ZFP69	ZNF620	ELMSAN1	FAM170A	HOXA2	KLF15	ZNF592	TSHZ2	ZNF513	ZIC3	IRF2	LMX1B	NRL	ZNF366	SOX13	ZNF436	ZNF777	ZNF16	MITF	IKZF4	ZNF319	PHF20	ZNF609	ZNF233	ELF1	ZNF137P	HES4	ZNF574	ZNF479	CAMTA2	SMAD2	ZNF565	ZNF276	E2F1	GSC	THRB	ZBTB6	ZNF90	ZNF267	MEOX1	ZNF143	ZNF207	NFYB	ZNF142	ZNF746
XRCC5	CBFB	GATA6	NR1I2	ZNF143	ZNF708	ZSCAN25	ZNF2	SOX14	ZNF319	KLF8	NR2E3	PATZ1	ZNF454	CAMTA2	TBX6	CEBPE	IRF5	E2F6	SOX13	ZFP42	ZNF93	CREB1	GRHL2	ZBTB9	POU6F1	BATF2	WHSC1	ZNF207	PKNOX1	ZNF322	DBP	EZH1	TP53	MNT	ZNF276	SMAD2	CEBPZ	MAFK	SOX4	ZNF410	BCLAF1
XRCC6	POU3F3	ZFP57	AHR	EPAS1	TAL1	UBP1	ZNF117	ZNF544	HOXB3	MAFK	ZNF518A	ZNF830	ZNF710	ZNF213	ALX4	POU5F1	ZNF319	CTCFL	CIC	ZBTB47	ETV2	IRX2	RORA	ZNF398	MYBL2	ZSCAN2	ATF4	CREB3L1	TFDP2	GLIS2	ZNF622	ZBTB14	NFATC3	TCF25	ZNF169	MAX	ZNF423	MNT	PHB2	TOE1	ZNF513	CEBPZ	FOXO4	ZNF366	ZNF410	DPF1	SREBF2	DMTF1	E2F1
ZNF365	CBFB	DLX6	DMRTC2	ID2	RUNX1	SMAD9	ZNF326	TFDP3	HOXA3	IRX3	MEOX2	NR3C1	ZNF212	ZNF280A	ZNF445	ZNF77	ZSCAN31	GLI2	ZNF618	SIM2	ZNF596	PAX7	ZNF41	RCOR3	SATB2	GSX1	ZNF19	ZNF649	PLAGL1	RXRB	ZNF343	ZKSCAN3	DMRT2	HES2	HIF3A	MEOX1	PBX2	ZNF592	ZSCAN32	EBF3	SATB1	ZNF714	ZNF607	BCL11A	KLF6	AHR	PAWR	ETV4	ZNF622
[truncated: 83 more columns]
