# Supplementary material for: Integrating Multi-omics Data to Dissect Mechanisms of DNA repair Dysregulation in Breast Cancer
Source: Sci Rep. 2016 Sep 26;6:34000. doi: 10.1038/srep34000 (PMC5036051; doi:10.1038/srep34000)
Supplement: Supplementary Table S5 [file srep34000-s6.xls]

## Sheet: Title page
ONLINE DATA SUPPLEMENT
Integrating Multi-omics Data to Dissect Mechanisms of DNA repair Dysregulation in Breast Cancer
Chao Liu1, Florian Rohart2, Peter T. Simpson3, Kum Kum Khanna4, Mark A. Ragan1* and Kim-Anh Lê Cao2*
1Institute for Molecular Bioscience, The University of Queensland, St. Lucia, QLD 4067, Australia
2Diamantina Institute, The University of Queensland, Woolloongabba, QLD 4102, Australia
3UQ Centre for Clinical Research and School of Medicine, The University of Queensland, Herston, QLD 4101, Australia
4QIMR-Berghofer Medical Research Institute, Herston, Brisbane, QLD 4006, Australia
* Joint corresponding authors:
Kim-Anh Lê Cao, Diamantina Institute, The University of Queensland, 37 Kent Street, Woolloongabba, QLD 4102, Australia. Tel: +61 7 3443 7069; Fax: +61 7 3443 6966; Email: k.lecao@uq.edu.au
Mark A. Ragan, Institute for Molecular Bioscience, The University of Queensland, 306 Carmody Rd, St. Lucia, QLD 4067, Australia. Tel.: +61 7 3346 2616; Fax: +61 7 3346 2101; E-mail: m.ragan@uq.edu.au

## Sheet: Table S5
Supplementary Table S5. Summary of the Spearman correlations of the expression of a given repair gene with the expression of each of its related TFs.
Repair gene	Correlations with the related TFs
	Max negative correlation	Mean absolute correlation	Max positive correlation
APEX1	-0.307818	0.246048	0.397615
APITD1	-0.534987	0.227689	0.348187
APLF	-0.441682	0.19504	0.490585
APTX	-0.422483	0.213123	0.402407
ATM	-0.259782	0.338462	0.680076
BARD1	-0.0351884	0.400503	0.669132
BLM	-0.485658	0.249337	0.81671
BRCA1	-0.422648	0.268904	0.508286
BRCA2	-0.514425	0.404952	0.602877
BRIP1	0.356696	0.482512	0.588176
CCNH	-0.402093	0.201715	0.49222
CDK7	-0.362896	0.167145	0.38578
CHD4	-0.273463	0.203895	0.519384
CSNK2A1	-0.490888	0.26413	0.568256
CSNK2A2	-0.507028	0.224351	0.594839
CSNK2B	-0.585793	0.311632	0.514082
CUL4A	-0.31974	0.222327	0.641997
DDB1	-0.342273	0.174905	0.477623
DDB2	-0.458386	0.199894	0.387849
DNA2	-0.463278	0.457882	0.626698
EME1	-0.509902	0.33892	0.708877
EP300	-0.585279	0.42916	0.748896
ERCC1	-0.522517	0.297683	0.667415
ERCC2	-0.419575	0.251057	0.535389
ERCC5	-0.285623	0.175297	0.346888
ERCC8	-0.353713	0.231671	0.558776
EXO1	-0.453923	0.257555	0.858459
FAM175A	-0.450037	0.302637	0.563998
FANCA	-0.360941	0.397501	0.793683
FANCC	-0.373124	0.197034	0.510627
FANCD2	-0.452228	0.299672	0.706686
FANCE	-0.235538	0.251146	0.610571
FANCF	-0.350268	0.189739	0.45169
FANCG	-0.400563	0.279437	0.637859
FANCI	-0.472275	0.292186	0.753903
FANCL	-0.357154	0.254404	0.463224
FEN1	-0.61057	0.294685	0.7438
GEN1	-0.475161	0.303706	0.619309
GTF2H1	-0.393402	0.271511	0.449787
GTF2H2C	-0.0966912	0.202338	0.330831
GTF2H3	-0.610496	0.430124	0.687789
GTF2H4	-0.567502	0.299015	0.576403
H2AFX	-0.601665	0.27626	0.688416
HERC2	-0.360715	0.283618	0.607776
HMGN1	-0.362365	0.169095	0.32806
KAT5	-0.314995	0.256095	0.54931
LIG1	-0.433969	0.226083	0.616829
LIG3	-0.393787	0.154518	0.433477
LIG4	-0.426275	0.223254	0.508797
MAD2L2	-0.457293	0.236988	0.60544
MBD4	-0.296474	0.161215	0.351027
MDC1	-0.305451	0.278031	0.546485
MLH3	-0.271932	0.302557	0.599934
MPG	-0.464554	0.476811	0.853913
MRE11A	-0.492697	0.328431	0.573077
MSH2	-0.543	0.338951	0.64584
MSH3	-0.568226	0.359146	0.706552
MSH6	-0.482172	0.332671	0.646895
MUS81	-0.471648	0.331552	0.702815
MUTYH	-0.598311	0.454019	0.651966
NBN	-0.556378	0.356468	0.630407
NEIL1	-0.422914	0.323904	0.661779
NEIL2	-0.196342	0.105859	0.332415
NEIL3	-0.537706	0.401116	0.845639
NHEJ1	-0.193738	0.147102	0.332512
NTHL1	-0.364464	0.303403	0.790816
OGG1	-0.369165	0.231918	0.477384
OTUB1	-0.575065	0.410043	0.616437
PALB2	-0.45898	0.265367	0.583669
PARP1	-0.323194	0.186632	0.476662
PARP3	-0.408069	0.227544	0.493541
PCNA	-0.444909	0.261968	0.691526
PIAS1	-0.0191289	0.471672	0.697609
PIAS4	-0.311812	0.225375	0.607189
PMS1	-0.295357	0.262546	0.468747
PMS2	-0.249947	0.159597	0.412044
PNKP	-0.429694	0.431533	0.808921
POLB	-0.289298	0.0958172	0.214829
POLD1	0.0688448	0.463846	0.717323
POLD2	-0.568225	0.317338	0.53196
POLD4	-0.520596	0.323041	0.652105
POLE	-0.344787	0.212925	0.505465
POLE2	-0.349956	0.23108	0.55183
POLE3	-0.385979	0.221416	0.373825
POLH	-0.234776	0.176751	0.562791
POLL	-0.470663	0.288563	0.654725
POLM	-0.527813	0.347391	0.607349
POLR2C	-0.338348	0.171158	0.317628
POLR2D	-0.545229	0.29481	0.596745
POLR2F	-0.17912	0.446355	0.638721
POLR2G	-0.468222	0.230738	0.436877
POLR2H	-0.641061	0.333574	0.597018
POLR2I	-0.662718	0.362657	0.687737
POLR2J	-0.604782	0.472528	0.646687
POLR2K	-0.355164	0.226423	0.793008
POLR2L	-0.499773	0.338592	0.586932
PRKDC	-0.53992	0.411011	0.733513
PSIP1	-0.204466	0.254234	0.433506
RAD23A	-0.691455	0.377328	0.632706
RAD23B	-0.543933	0.236691	0.584405
RAD51	-0.585456	0.347185	0.820419
RAD51AP1	-0.291713	0.351662	0.893411
RAD51C	-0.350725	0.260383	0.292589
RAD52	0.093753	0.326047	0.502702
RAD54B	-0.255225	0.401371	0.697675
RAD54L	-0.352291	0.449834	0.847791
RAD54L2	-0.432764	0.36214	0.811313
RBBP8	-0.349726	0.176487	0.471695
RBX1	-0.601944	0.272453	0.570547
REV1	-0.343506	0.303161	0.56661
REV3L	-0.562372	0.489405	0.687747
RFC1	-0.532263	0.311837	0.646053
RFC2	-0.500607	0.322105	0.664421
RFC3	-0.432012	0.268731	0.588462
RFC4	-0.427778	0.422776	0.716304
RFC5	-0.375455	0.267732	0.539843
RIF1	-0.313967	0.524422	0.836426
RMI1	-0.437145	0.266198	0.58877
RNF168	-0.505493	0.520138	0.773548
RNF20	-0.469813	0.319027	0.677751
RNF40	-0.377314	0.181669	0.697928
RNF8	-0.458501	0.215406	0.380484
RPA1	-0.342672	0.234615	0.434371
RPA3	-0.454512	0.212373	0.29636
RTEL1	-0.381633	0.318448	0.61415
SHFM1	-0.597476	0.345336	0.57856
SMUG1	-0.410167	0.31472	0.509364
SSBP1	-0.518441	0.283389	0.469396
TCEA1	-0.296494	0.282487	0.534162
TCEA3	-0.32641	0.238861	0.497406
TDG	-0.405567	0.393696	0.562725
TRIP12	-0.587801	0.408573	0.771311
UBE2N	-0.47307	0.176811	0.4844
UIMC1	-0.163357	0.16995	0.2726
UNG	-0.374478	0.238311	0.55644
USP1	-0.47757	0.421061	0.566653
USP3	-0.397059	0.257387	0.526714
WDR48	-0.527885	0.385175	0.73147
WRN	-0.453778	0.441616	0.617428
XAB2	-0.494089	0.249595	0.72107
XPA	-0.491423	0.21225	0.457517
XPC	-0.396229	0.24172	0.577561
XRCC1	-0.476226	0.267334	0.602941
XRCC2	0.277221	0.492679	0.673
XRCC3	-0.433873	0.333626	0.642852
XRCC4	-0.351397	0.146336	0.272781
XRCC5	-0.557614	0.272492	0.580153
XRCC6	-0.395873	0.179505	0.576964
ZNF365	-0.285641	0.18409	0.560913
